# Supplementary material for: N,N,N′,N′-Tetra­methyl-N′′-[3-(trimethyl­aza­nium­yl)prop­yl]guanidinium bis­(tetra­phenyl­borate) acetone disolvate
Source: Acta Crystallogr Sect E Struct Rep Online. 2013 Feb 2;69(Pt 3):o337–8. doi: 10.1107/S1600536813003024 (PMC3588446; doi:10.1107/S1600536813003024)
Supplement: Supplementary file 1 [file e-69-0o337-sup1.cif]

##############################################################################
#                                                                            #
# This CIF contains the data in a paper accepted for publication in          #
# Acta Crystallographica Section E. It conforms to the requirements of       #
# Notes for Authors for Acta Crystallographica Section E, and has been       #
# peer reviewed under the auspices of the IUCr Commission on Journals.       #
#                                                                            #
# Full details of the Crystallographic Information File format               #
# are given in the paper "The Crystallographic Information File (CIF):       #
# a New Standard Archive File for Crystallography" by S. R. Hall, F. H.      #
# Allen and I. D. Brown [Acta Cryst. (1991), A47, 655-685].                  #
#                                                                            #
# The current version of the core CIF dictionary is obtainable from          #
# ftp://ftp.iucr.org/pub/cif_core.dic.                                       #
#                                                                            #
# Software is freely available for graphical display of the structure(s)     #
# in this CIF. For information consult the CIF software page                 #
# http://www.iucr.org/resources/cif/software.                                #
#                                                                            #
# This file may be used for bona fide research purposes within the           #
# scientific community so long as proper attribution is given to the journal # 
# article from which it was obtained.                                        #
#                                                                            #
##############################################################################
data_I
_audit_creation_method     SHELXL97
_chemical_name_systematic
;\
<i>N</i>,<i>N</i>,<i>N</i>',<i>N</i>'-Tetramethyl-<i>N</i>''-[3-\
(trimethylazaniumyl)propyl]guanidinium bis(tetraphenylborate) acetone
disolvate
;
_chemical_name_common     ?
_chemical_formula_moiety     'C11 H28 N4 2+, 2(C24 H20 B -), 2(C3 H6 O)'
_chemical_formula_sum     'C65 H80 B2 N4 O2'
_chemical_formula_iupac     'C11 H28 N4 2+, 2C24 H20 B -, 2C3 H6 O'
_chemical_formula_weight     970.95
_chemical_melting_point     460
_symmetry_cell_setting     monoclinic
_symmetry_space_group_name_H-M     'P 21/c'
_symmetry_space_group_name_Hall     '-P 2ybc'
loop_
    _symmetry_equiv_pos_as_xyz
    'x,y,z'
    '-x,1/2+y,1/2-z'
    '-x,-y,-z'
    'x,1/2-y,1/2+z'
_cell_length_a     19.8630(5)
_cell_length_b     18.3212(4)
_cell_length_c     16.5349(3)
_cell_angle_alpha     90.00
_cell_angle_beta     110.7630(10)
_cell_angle_gamma     90.00
_cell_volume     5626.5(2)
_cell_formula_units_Z     4
_cell_measurement_reflns_used     13788
_cell_measurement_theta_min     0.41
_cell_measurement_theta_max     28.28
_cell_measurement_temperature     100(2)
_exptl_crystal_description     block
_exptl_crystal_colour     colorless
_exptl_crystal_size_max     0.23
_exptl_crystal_size_mid     0.16
_exptl_crystal_size_min     0.12
_exptl_crystal_density_diffrn     1.146
_exptl_crystal_density_meas     ?
_exptl_crystal_density_method     'not measured'
_exptl_crystal_F_000     2096
_exptl_absorpt_coefficient_mu     0.068
_exptl_absorpt_correction_type     none
_exptl_absorpt_process_details     ?
_exptl_absorpt_correction_T_min     ?
_exptl_absorpt_correction_T_max     ?
_exptl_special_details     ?
_diffrn_ambient_temperature     100(2)
_diffrn_radiation_type     MoK\a
_diffrn_radiation_wavelength     0.71073
_diffrn_radiation_source     'sealed tube'
_diffrn_radiation_monochromator     graphite
_diffrn_measurement_device_type     'Bruker--Nonius KappaCCD'
_diffrn_measurement_method     '\f scans, and \w scans'
_diffrn_detector_area_resol_mean     ?
_diffrn_reflns_number     25784
_diffrn_reflns_av_R_equivalents     0.0303
_diffrn_reflns_av_sigmaI/netI     0.0455
_diffrn_reflns_theta_min     1.10
_diffrn_reflns_theta_max     28.28
_diffrn_reflns_theta_full     28.28
_diffrn_measured_fraction_theta_max     0.997
_diffrn_measured_fraction_theta_full     0.997
_diffrn_reflns_limit_h_min     -26
_diffrn_reflns_limit_h_max     25
_diffrn_reflns_limit_k_min     -24
_diffrn_reflns_limit_k_max     24
_diffrn_reflns_limit_l_min     -22
_diffrn_reflns_limit_l_max     22
_diffrn_standards_number     0
_diffrn_standards_interval_count     0
_diffrn_standards_interval_time     0
_diffrn_standards_decay_%     ?
_refine_special_details
;
Refinement of <i>F</i>^2^ against ALL reflections. The weighted <i>R</i>-factor
<i>wR</i> and goodness of fit <i>S</i> are based on <i>F</i>^2^, conventional
<i>R</i>-factors <i>R</i> are based on <i>F</i>, with <i>F</i> set to zero for
negative <i>F</i>^2^. The threshold expression of <i>F</i>^2^ >
\s(<i>F</i>^2^) is used only for calculating <i>R</i>-factors(gt) <i>etc</i>.
and is not relevant to the choice of reflections for refinement.
<i>R</i>-factors based on <i>F</i>^2^ are statistically about twice as large
as those based on <i>F</i>, and <i>R</i>- factors based on ALL data will be
even larger.
;
_reflns_number_total     13908
_reflns_number_gt     10017
_reflns_threshold_expression     I>2\s(I)
_refine_ls_structure_factor_coef     Fsqd
_refine_ls_matrix_type     full
_refine_ls_R_factor_all     0.0753
_refine_ls_R_factor_gt     0.0454
_refine_ls_wR_factor_gt     0.0991
_refine_ls_wR_factor_ref     0.1133
_refine_ls_goodness_of_fit_ref     1.015
_refine_ls_restrained_S_all     1.015
_refine_ls_number_reflns     13908
_refine_ls_number_parameters     674
_refine_ls_number_restraints     0
_refine_ls_hydrogen_treatment     mixed
_refine_ls_weighting_scheme     calc
_refine_ls_weighting_details
         'calc w=1/[\s^2^(Fo^2^)+(0.0447P)^2^+2.1681P] where P=(Fo^2^+2Fc^2^)/3'
_atom_sites_solution_hydrogens     difmap
_atom_sites_solution_primary     direct
_atom_sites_solution_secondary     difmap
_refine_ls_shift/su_max     0.000
_refine_ls_shift/su_mean     0.000
_refine_diff_density_max     0.309
_refine_diff_density_min     -0.234
_refine_ls_extinction_method     'SHELXL97 (Sheldrick, 2008)'
_refine_ls_extinction_coef     0.0030(4)
_refine_ls_extinction_expression
                                    Fc^*^=kFc[1+0.001xFc^2^\l^3^/sin(2\q)]^-1/4^
loop_
    _atom_type_symbol
    _atom_type_description
    _atom_type_scat_dispersion_real
    _atom_type_scat_dispersion_imag
    _atom_type_scat_source
    C C 0.0033 0.0016 'International Tables Vol C Tables 4.2.6.8 and 6.1.1.4'
    H H 0.0000 0.0000 'International Tables Vol C Tables 4.2.6.8 and 6.1.1.4'
    B B 0.0013 0.0007 'International Tables Vol C Tables 4.2.6.8 and 6.1.1.4'
    N N 0.0061 0.0033 'International Tables Vol C Tables 4.2.6.8 and 6.1.1.4'
    O O 0.0106 0.0060 'International Tables Vol C Tables 4.2.6.8 and 6.1.1.4'
_computing_data_collection     'COLLECT (Hooft, 2004)'
_computing_cell_refinement     'SCALEPACK (Otwinowski & Minor, 1997)'
_computing_data_reduction     'SCALEPACK (Otwinowski & Minor, 1997)'
_computing_structure_solution     'SHELXS97 (Sheldrick, 2008)'
_computing_structure_refinement     'SHELXL97 (Sheldrick, 2008)'
_computing_molecular_graphics     'DIAMOND (Brandenburg & Putz, 2005)'
_computing_publication_material     'SHELXL97 (Sheldrick, 2008)'
loop_
    _atom_site_type_symbol
    _atom_site_label
    _atom_site_fract_x
    _atom_site_fract_y
    _atom_site_fract_z
    _atom_site_U_iso_or_equiv
    _atom_site_adp_type
    _atom_site_calc_flag
    _atom_site_refinement_flags
    _atom_site_occupancy
    _atom_site_symmetry_multiplicity
    _atom_site_disorder_assembly
    _atom_site_disorder_group
    N N1 0.17578(6) 0.65595(6) 0.32134(7) 0.0173(2) Uani d . 1 1 . .
    N N2 0.09127(6) 0.60442(6) 0.37204(7) 0.0180(2) Uani d . 1 1 . .
    N N3 0.20209(6) 0.54792(6) 0.39738(7) 0.0180(2) Uani d . 1 1 . .
    H H3 0.2306(9) 0.5369(9) 0.3700(10) 0.029(4) Uiso d . 1 1 . .
    N N4 0.35625(6) 0.38934(6) 0.63758(7) 0.0184(2) Uani d . 1 1 . .
    C C1 0.15612(7) 0.60282(7) 0.36344(8) 0.0160(3) Uani d . 1 1 . .
    C C2 0.12438(7) 0.69359(8) 0.24677(8) 0.0216(3) Uani d . 1 1 . .
    H H2A 0.0779 0.6683 0.2288 0.032 Uiso calc R 1 1 . .
    H H2B 0.1426 0.6936 0.1989 0.032 Uiso calc R 1 1 . .
    H H2C 0.1183 0.7440 0.2627 0.032 Uiso calc R 1 1 . .
    C C3 0.25152(7) 0.67090(8) 0.33660(9) 0.0218(3) Uani d . 1 1 . .
    H H3A 0.2810 0.6553 0.3952 0.033 Uiso calc R 1 1 . .
    H H3B 0.2581 0.7234 0.3305 0.033 Uiso calc R 1 1 . .
    H H3C 0.2663 0.6441 0.2944 0.033 Uiso calc R 1 1 . .
    C C4 0.05412(7) 0.67235(7) 0.37603(9) 0.0215(3) Uani d . 1 1 . .
    H H4A 0.0879 0.7132 0.3863 0.032 Uiso calc R 1 1 . .
    H H4B 0.0353 0.6696 0.4233 0.032 Uiso calc R 1 1 . .
    H H4C 0.0142 0.6798 0.3212 0.032 Uiso calc R 1 1 . .
    C C5 0.05098(7) 0.53799(8) 0.37313(9) 0.0220(3) Uani d . 1 1 . .
    H H5A 0.0730 0.4966 0.3543 0.033 Uiso calc R 1 1 . .
    H H5B 0.0010 0.5437 0.3339 0.033 Uiso calc R 1 1 . .
    H H5C 0.0519 0.5291 0.4320 0.033 Uiso calc R 1 1 . .
    C C6 0.20631(7) 0.50449(7) 0.47324(8) 0.0172(3) Uani d . 1 1 . .
    H H6A 0.1731 0.4624 0.4553 0.021 Uiso calc R 1 1 . .
    H H6B 0.1915 0.5346 0.5138 0.021 Uiso calc R 1 1 . .
    C C7 0.28311(7) 0.47731(7) 0.51828(8) 0.0173(3) Uani d . 1 1 . .
    H H7A 0.3005 0.4529 0.4760 0.021 Uiso calc R 1 1 . .
    H H7B 0.3154 0.5190 0.5438 0.021 Uiso calc R 1 1 . .
    C C8 0.28381(7) 0.42392(7) 0.58888(8) 0.0189(3) Uani d . 1 1 . .
    H H8A 0.2672 0.4498 0.6309 0.023 Uiso calc R 1 1 . .
    H H8B 0.2487 0.3846 0.5625 0.023 Uiso calc R 1 1 . .
    C C9 0.34691(8) 0.33815(9) 0.70388(9) 0.0296(3) Uani d . 1 1 . .
    H H9A 0.3114 0.3006 0.6748 0.044 Uiso calc R 1 1 . .
    H H9B 0.3301 0.3656 0.7440 0.044 Uiso calc R 1 1 . .
    H H9C 0.3931 0.3149 0.7361 0.044 Uiso calc R 1 1 . .
    C C10 0.38358(9) 0.34703(9) 0.57841(9) 0.0327(4) Uani d . 1 1 . .
    H H10A 0.4277 0.3211 0.6125 0.049 Uiso calc R 1 1 . .
    H H10B 0.3940 0.3805 0.5381 0.049 Uiso calc R 1 1 . .
    H H10C 0.3470 0.3117 0.5458 0.049 Uiso calc R 1 1 . .
    C C11 0.41050(7) 0.44586(8) 0.68342(9) 0.0269(3) Uani d . 1 1 . .
    H H11A 0.3920 0.4751 0.7206 0.040 Uiso calc R 1 1 . .
    H H11B 0.4198 0.4776 0.6409 0.040 Uiso calc R 1 1 . .
    H H11C 0.4554 0.4219 0.7189 0.040 Uiso calc R 1 1 . .
    B B1 0.56358(7) 0.28698(8) 0.40853(9) 0.0154(3) Uani d . 1 1 . .
    C C12 0.54091(7) 0.20041(7) 0.40905(7) 0.0154(2) Uani d . 1 1 . .
    C C13 0.57336(7) 0.14377(7) 0.37889(7) 0.0177(3) Uani d . 1 1 . .
    H H13 0.6108 0.1556 0.3579 0.021 Uiso calc R 1 1 . .
    C C14 0.55300(7) 0.07087(7) 0.37838(8) 0.0211(3) Uani d . 1 1 . .
    H H14 0.5767 0.0343 0.3577 0.025 Uiso calc R 1 1 . .
    C C15 0.49840(8) 0.05170(8) 0.40795(8) 0.0237(3) Uani d . 1 1 . .
    H H15 0.4849 0.0020 0.4087 0.028 Uiso calc R 1 1 . .
    C C16 0.46369(7) 0.10602(8) 0.43636(8) 0.0219(3) Uani d . 1 1 . .
    H H16 0.4255 0.0938 0.4558 0.026 Uiso calc R 1 1 . .
    C C17 0.48465(7) 0.17872(7) 0.43652(8) 0.0187(3) Uani d . 1 1 . .
    H H17 0.4598 0.2151 0.4560 0.022 Uiso calc R 1 1 . .
    C C18 0.56509(6) 0.33145(7) 0.49559(8) 0.0156(2) Uani d . 1 1 . .
    C C19 0.56606(7) 0.40807(7) 0.49564(8) 0.0202(3) Uani d . 1 1 . .
    H H19 0.5604 0.4325 0.4429 0.024 Uiso calc R 1 1 . .
    C C20 0.57492(7) 0.45017(8) 0.56874(9) 0.0231(3) Uani d . 1 1 . .
    H H20 0.5756 0.5019 0.5653 0.028 Uiso calc R 1 1 . .
    C C21 0.58272(7) 0.41651(8) 0.64645(9) 0.0230(3) Uani d . 1 1 . .
    H H21 0.5887 0.4446 0.6968 0.028 Uiso calc R 1 1 . .
    C C22 0.58167(7) 0.34116(8) 0.64932(8) 0.0228(3) Uani d . 1 1 . .
    H H22 0.5868 0.3173 0.7022 0.027 Uiso calc R 1 1 . .
    C C23 0.57314(7) 0.29968(7) 0.57563(8) 0.0188(3) Uani d . 1 1 . .
    H H23 0.5728 0.2480 0.5798 0.023 Uiso calc R 1 1 . .
    C C24 0.64650(7) 0.29383(7) 0.40887(8) 0.0167(3) Uani d . 1 1 . .
    C C25 0.70171(7) 0.24886(8) 0.46238(8) 0.0208(3) Uani d . 1 1 . .
    H H25 0.6900 0.2133 0.4971 0.025 Uiso calc R 1 1 . .
    C C26 0.77284(7) 0.25417(8) 0.46677(9) 0.0255(3) Uani d . 1 1 . .
    H H26 0.8083 0.2224 0.5037 0.031 Uiso calc R 1 1 . .
    C C27 0.79208(8) 0.30560(9) 0.41747(9) 0.0288(3) Uani d . 1 1 . .
    H H27 0.8403 0.3088 0.4194 0.035 Uiso calc R 1 1 . .
    C C28 0.73966(8) 0.35227(9) 0.36533(9) 0.0269(3) Uani d . 1 1 . .
    H H28 0.7521 0.3884 0.3319 0.032 Uiso calc R 1 1 . .
    C C29 0.66869(7) 0.34620(8) 0.36189(8) 0.0211(3) Uani d . 1 1 . .
    H H29 0.6338 0.3791 0.3261 0.025 Uiso calc R 1 1 . .
    C C30 0.50346(7) 0.32212(7) 0.32071(8) 0.0165(3) Uani d . 1 1 . .
    C C31 0.50802(7) 0.31281(7) 0.23840(8) 0.0201(3) Uani d . 1 1 . .
    H H31 0.5489 0.2885 0.2343 0.024 Uiso calc R 1 1 . .
    C C32 0.45556(8) 0.33743(8) 0.16284(8) 0.0241(3) Uani d . 1 1 . .
    H H32 0.4612 0.3299 0.1087 0.029 Uiso calc R 1 1 . .
    C C33 0.39510(8) 0.37287(8) 0.16626(9) 0.0247(3) Uani d . 1 1 . .
    H H33 0.3588 0.3896 0.1148 0.030 Uiso calc R 1 1 . .
    C C34 0.38843(7) 0.38355(8) 0.24620(9) 0.0242(3) Uani d . 1 1 . .
    H H34 0.3475 0.4081 0.2497 0.029 Uiso calc R 1 1 . .
    C C35 0.44161(7) 0.35837(7) 0.32122(8) 0.0198(3) Uani d . 1 1 . .
    H H35 0.4356 0.3661 0.3751 0.024 Uiso calc R 1 1 . .
    B B2 0.08764(8) 0.27647(8) 0.42323(9) 0.0149(3) Uani d . 1 1 . .
    C C36 0.02556(7) 0.32161(7) 0.34595(8) 0.0152(2) Uani d . 1 1 . .
    C C37 -0.03449(7) 0.35343(7) 0.35830(8) 0.0187(3) Uani d . 1 1 . .
    H H37 -0.0376 0.3514 0.4143 0.022 Uiso calc R 1 1 . .
    C C38 -0.08963(7) 0.38772(7) 0.29243(9) 0.0242(3) Uani d . 1 1 . .
    H H38 -0.1290 0.4087 0.3040 0.029 Uiso calc R 1 1 . .
    C C39 -0.08706(8) 0.39127(8) 0.20972(9) 0.0275(3) Uani d . 1 1 . .
    H H39 -0.1240 0.4153 0.1645 0.033 Uiso calc R 1 1 . .
    C C40 -0.02972(8) 0.35927(8) 0.19430(9) 0.0256(3) Uani d . 1 1 . .
    H H40 -0.0276 0.3607 0.1378 0.031 Uiso calc R 1 1 . .
    C C41 0.02485(7) 0.32498(7) 0.26076(8) 0.0195(3) Uani d . 1 1 . .
    H H41 0.0632 0.3029 0.2481 0.023 Uiso calc R 1 1 . .
    C C42 0.16525(7) 0.27497(7) 0.40739(7) 0.0165(3) Uani d . 1 1 . .
    C C43 0.18861(7) 0.33241(7) 0.36759(8) 0.0187(3) Uani d . 1 1 . .
    H H43 0.1589 0.3744 0.3499 0.022 Uiso calc R 1 1 . .
    C C44 0.25350(7) 0.33058(8) 0.35282(8) 0.0219(3) Uani d . 1 1 . .
    H H44 0.2670 0.3708 0.3256 0.026 Uiso calc R 1 1 . .
    C C45 0.29839(7) 0.27037(8) 0.37758(8) 0.0235(3) Uani d . 1 1 . .
    H H45 0.3417 0.2680 0.3656 0.028 Uiso calc R 1 1 . .
    C C46 0.27873(7) 0.21369(8) 0.42028(9) 0.0245(3) Uani d . 1 1 . .
    H H46 0.3095 0.1726 0.4394 0.029 Uiso calc R 1 1 . .
    C C47 0.21397(7) 0.21661(8) 0.43538(8) 0.0215(3) Uani d . 1 1 . .
    H H47 0.2023 0.1775 0.4658 0.026 Uiso calc R 1 1 . .
    C C48 0.10502(6) 0.31329(7) 0.51928(8) 0.0149(2) Uani d . 1 1 . .
    C C49 0.13811(7) 0.27347(8) 0.59563(8) 0.0207(3) Uani d . 1 1 . .
    H H49 0.1463 0.2228 0.5913 0.025 Uiso calc R 1 1 . .
    C C50 0.15947(7) 0.30496(8) 0.67742(8) 0.0244(3) Uani d . 1 1 . .
    H H50 0.1812 0.2757 0.7273 0.029 Uiso calc R 1 1 . .
    C C51 0.14920(7) 0.37886(8) 0.68645(8) 0.0246(3) Uani d . 1 1 . .
    H H51 0.1645 0.4008 0.7421 0.030 Uiso calc R 1 1 . .
    C C52 0.11626(7) 0.42011(8) 0.61288(9) 0.0218(3) Uani d . 1 1 . .
    H H52 0.1086 0.4709 0.6178 0.026 Uiso calc R 1 1 . .
    C C53 0.09428(7) 0.38738(7) 0.53158(8) 0.0166(3) Uani d . 1 1 . .
    H H53 0.0709 0.4167 0.4822 0.020 Uiso calc R 1 1 . .
    C C54 0.05455(7) 0.19386(7) 0.41917(7) 0.0154(2) Uani d . 1 1 . .
    C C55 0.00955(7) 0.17420(7) 0.46455(8) 0.0205(3) Uani d . 1 1 . .
    H H55 0.0006 0.2090 0.5021 0.025 Uiso calc R 1 1 . .
    C C56 -0.02262(8) 0.10575(8) 0.45674(9) 0.0261(3) Uani d . 1 1 . .
    H H56 -0.0531 0.0949 0.4883 0.031 Uiso calc R 1 1 . .
    C C57 -0.01037(8) 0.05343(8) 0.40317(9) 0.0290(3) Uani d . 1 1 . .
    H H57 -0.0317 0.0065 0.3983 0.035 Uiso calc R 1 1 . .
    C C58 0.03344(8) 0.07060(8) 0.35682(9) 0.0257(3) Uani d . 1 1 . .
    H H58 0.0423 0.0353 0.3197 0.031 Uiso calc R 1 1 . .
    C C59 0.06449(7) 0.13953(7) 0.36446(8) 0.0195(3) Uani d . 1 1 . .
    H H59 0.0937 0.1503 0.3312 0.023 Uiso calc R 1 1 . .
    O O1 0.23007(7) -0.00483(6) 0.74263(7) 0.0386(3) Uani d . 1 1 . .
    C C60 0.21438(8) -0.00046(9) 0.66531(10) 0.0293(3) Uani d . 1 1 . .
    C C61 0.17938(11) 0.06610(11) 0.61653(13) 0.0542(5) Uani d . 1 1 . .
    H H61A 0.2148 0.0942 0.6007 0.081 Uiso calc R 1 1 . .
    H H61B 0.1606 0.0961 0.6528 0.081 Uiso calc R 1 1 . .
    H H61C 0.1397 0.0517 0.5640 0.081 Uiso calc R 1 1 . .
    C C62 0.23176(13) -0.06106(12) 0.61583(13) 0.0585(6) Uani d . 1 1 . .
    H H62A 0.1895 -0.0720 0.5645 0.088 Uiso calc R 1 1 . .
    H H62B 0.2454 -0.1046 0.6525 0.088 Uiso calc R 1 1 . .
    H H62C 0.2718 -0.0464 0.5979 0.088 Uiso calc R 1 1 . .
    O O2 0.69897(6) -0.00149(7) 0.71163(7) 0.0386(3) Uani d . 1 1 . .
    C C63 0.68968(8) 0.03359(8) 0.64648(9) 0.0259(3) Uani d . 1 1 . .
    C C64 0.64764(10) 0.10294(9) 0.62856(10) 0.0374(4) Uani d . 1 1 . .
    H H64A 0.6209 0.1073 0.6681 0.056 Uiso calc R 1 1 . .
    H H64B 0.6137 0.1027 0.5687 0.056 Uiso calc R 1 1 . .
    H H64C 0.6806 0.1444 0.6371 0.056 Uiso calc R 1 1 . .
    C C65 0.71994(9) 0.00907(11) 0.58003(11) 0.0425(4) Uani d . 1 1 . .
    H H65A 0.7513 -0.0332 0.6020 0.064 Uiso calc R 1 1 . .
    H H65B 0.7478 0.0489 0.5677 0.064 Uiso calc R 1 1 . .
    H H65C 0.6805 -0.0045 0.5269 0.064 Uiso calc R 1 1 . .
loop_
    _atom_site_aniso_label
    _atom_site_aniso_U_11
    _atom_site_aniso_U_22
    _atom_site_aniso_U_33
    _atom_site_aniso_U_12
    _atom_site_aniso_U_13
    _atom_site_aniso_U_23
    N1 0.0148(5) 0.0175(5) 0.0178(5) -0.0002(4) 0.0033(4) 0.0029(4)
    N2 0.0163(5) 0.0171(5) 0.0203(5) 0.0025(4) 0.0060(4) 0.0039(4)
    N3 0.0178(5) 0.0200(6) 0.0175(5) 0.0054(4) 0.0079(4) 0.0049(4)
    N4 0.0159(5) 0.0216(6) 0.0144(5) 0.0030(4) 0.0013(4) 0.0013(4)
    C1 0.0156(6) 0.0169(6) 0.0134(5) 0.0009(5) 0.0026(5) 0.0004(5)
    C2 0.0220(7) 0.0214(7) 0.0187(6) 0.0021(5) 0.0039(5) 0.0068(5)
    C3 0.0176(6) 0.0220(7) 0.0245(7) -0.0035(5) 0.0060(5) 0.0005(5)
    C4 0.0200(6) 0.0210(7) 0.0241(7) 0.0058(5) 0.0084(5) 0.0033(5)
    C5 0.0166(6) 0.0224(7) 0.0259(7) 0.0005(5) 0.0060(5) 0.0067(6)
    C6 0.0158(6) 0.0189(6) 0.0162(6) 0.0030(5) 0.0049(5) 0.0039(5)
    C7 0.0142(6) 0.0182(6) 0.0176(6) 0.0010(5) 0.0031(5) 0.0019(5)
    C8 0.0126(6) 0.0219(7) 0.0187(6) 0.0018(5) 0.0013(5) 0.0034(5)
    C9 0.0273(7) 0.0311(8) 0.0264(7) 0.0046(6) 0.0047(6) 0.0139(6)
    C10 0.0358(8) 0.0373(9) 0.0206(7) 0.0198(7) 0.0048(6) -0.0005(6)
    C11 0.0183(7) 0.0327(8) 0.0223(7) -0.0036(6) -0.0019(5) -0.0015(6)
    B1 0.0161(7) 0.0149(7) 0.0154(6) -0.0006(5) 0.0057(5) 0.0012(5)
    C12 0.0160(6) 0.0172(6) 0.0099(5) -0.0009(5) 0.0008(5) 0.0009(5)
    C13 0.0194(6) 0.0204(6) 0.0112(5) -0.0004(5) 0.0027(5) 0.0003(5)
    C14 0.0269(7) 0.0179(7) 0.0140(6) 0.0008(5) 0.0016(5) -0.0011(5)
    C15 0.0310(7) 0.0181(7) 0.0154(6) -0.0083(6) -0.0001(5) 0.0012(5)
    C16 0.0214(7) 0.0251(7) 0.0167(6) -0.0077(5) 0.0037(5) 0.0015(5)
    C17 0.0172(6) 0.0219(7) 0.0148(6) -0.0009(5) 0.0029(5) -0.0001(5)
    C18 0.0113(6) 0.0184(6) 0.0170(6) -0.0016(5) 0.0049(5) -0.0012(5)
    C19 0.0207(6) 0.0200(7) 0.0187(6) -0.0006(5) 0.0055(5) 0.0016(5)
    C20 0.0217(7) 0.0172(7) 0.0288(7) -0.0005(5) 0.0069(6) -0.0048(6)
    C21 0.0194(7) 0.0288(8) 0.0227(7) -0.0042(6) 0.0098(5) -0.0100(6)
    C22 0.0244(7) 0.0291(8) 0.0168(6) -0.0071(6) 0.0096(5) -0.0022(5)
    C23 0.0186(6) 0.0194(6) 0.0186(6) -0.0038(5) 0.0069(5) -0.0008(5)
    C24 0.0186(6) 0.0175(6) 0.0149(6) -0.0026(5) 0.0069(5) -0.0049(5)
    C25 0.0193(6) 0.0229(7) 0.0191(6) -0.0028(5) 0.0053(5) -0.0023(5)
    C26 0.0197(7) 0.0281(8) 0.0250(7) 0.0009(6) 0.0033(6) -0.0053(6)
    C27 0.0189(7) 0.0392(9) 0.0302(8) -0.0065(6) 0.0112(6) -0.0094(7)
    C28 0.0272(7) 0.0311(8) 0.0265(7) -0.0087(6) 0.0145(6) -0.0023(6)
    C29 0.0221(7) 0.0208(7) 0.0214(6) -0.0017(5) 0.0087(5) -0.0013(5)
    C30 0.0191(6) 0.0134(6) 0.0166(6) -0.0032(5) 0.0059(5) 0.0002(5)
    C31 0.0231(7) 0.0188(7) 0.0196(6) 0.0020(5) 0.0088(5) -0.0001(5)
    C32 0.0329(8) 0.0242(7) 0.0156(6) -0.0009(6) 0.0092(6) 0.0007(5)
    C33 0.0249(7) 0.0255(7) 0.0190(6) 0.0002(6) 0.0021(5) 0.0066(6)
    C34 0.0186(7) 0.0276(8) 0.0260(7) 0.0024(6) 0.0076(6) 0.0040(6)
    C35 0.0196(6) 0.0230(7) 0.0177(6) -0.0019(5) 0.0078(5) 0.0011(5)
    B2 0.0176(7) 0.0137(6) 0.0136(6) -0.0001(5) 0.0061(5) 0.0001(5)
    C36 0.0177(6) 0.0114(6) 0.0153(6) -0.0029(5) 0.0044(5) -0.0006(5)
    C37 0.0183(6) 0.0174(6) 0.0190(6) -0.0030(5) 0.0048(5) -0.0020(5)
    C38 0.0176(6) 0.0172(7) 0.0329(7) -0.0010(5) 0.0030(6) -0.0039(6)
    C39 0.0243(7) 0.0202(7) 0.0270(7) -0.0011(6) -0.0046(6) 0.0067(6)
    C40 0.0302(8) 0.0260(7) 0.0158(6) -0.0061(6) 0.0021(6) 0.0045(5)
    C41 0.0223(7) 0.0182(6) 0.0171(6) -0.0023(5) 0.0060(5) -0.0003(5)
    C42 0.0176(6) 0.0194(6) 0.0110(5) -0.0013(5) 0.0034(5) -0.0033(5)
    C43 0.0209(6) 0.0184(6) 0.0167(6) -0.0024(5) 0.0066(5) -0.0039(5)
    C44 0.0231(7) 0.0256(7) 0.0183(6) -0.0079(6) 0.0089(5) -0.0033(5)
    C45 0.0159(6) 0.0360(8) 0.0188(6) -0.0032(6) 0.0063(5) -0.0045(6)
    C46 0.0179(7) 0.0290(8) 0.0239(7) 0.0048(6) 0.0039(5) 0.0003(6)
    C47 0.0197(6) 0.0253(7) 0.0188(6) 0.0004(5) 0.0059(5) 0.0025(5)
    C48 0.0136(6) 0.0165(6) 0.0150(6) -0.0025(5) 0.0057(5) 0.0003(5)
    C49 0.0216(6) 0.0194(7) 0.0186(6) -0.0011(5) 0.0041(5) 0.0023(5)
    C50 0.0233(7) 0.0332(8) 0.0144(6) -0.0061(6) 0.0039(5) 0.0039(6)
    C51 0.0232(7) 0.0365(8) 0.0162(6) -0.0118(6) 0.0097(5) -0.0087(6)
    C52 0.0213(7) 0.0217(7) 0.0255(7) -0.0057(5) 0.0123(6) -0.0086(5)
    C53 0.0153(6) 0.0174(6) 0.0177(6) -0.0022(5) 0.0065(5) -0.0004(5)
    C54 0.0173(6) 0.0152(6) 0.0118(5) 0.0012(5) 0.0026(5) 0.0011(5)
    C55 0.0244(7) 0.0209(7) 0.0152(6) -0.0032(5) 0.0058(5) -0.0008(5)
    C56 0.0317(8) 0.0277(8) 0.0184(6) -0.0112(6) 0.0081(6) 0.0029(6)
    C57 0.0395(9) 0.0177(7) 0.0232(7) -0.0089(6) 0.0029(6) 0.0020(6)
    C58 0.0338(8) 0.0166(7) 0.0212(7) 0.0025(6) 0.0031(6) -0.0018(5)
    C59 0.0219(7) 0.0188(7) 0.0163(6) 0.0026(5) 0.0050(5) 0.0000(5)
    O1 0.0546(7) 0.0352(7) 0.0290(6) 0.0035(6) 0.0184(5) 0.0070(5)
    C60 0.0272(8) 0.0311(8) 0.0306(8) -0.0071(6) 0.0117(6) 0.0056(6)
    C61 0.0546(12) 0.0446(11) 0.0506(11) -0.0038(9) 0.0031(9) 0.0232(9)
    C62 0.0759(15) 0.0629(14) 0.0487(11) 0.0020(12) 0.0367(11) -0.0056(10)
    O2 0.0477(7) 0.0387(7) 0.0286(6) 0.0024(5) 0.0125(5) 0.0134(5)
    C63 0.0231(7) 0.0303(8) 0.0204(7) -0.0076(6) 0.0027(6) 0.0012(6)
    C64 0.0495(10) 0.0333(9) 0.0229(7) 0.0029(8) 0.0047(7) 0.0037(6)
    C65 0.0362(9) 0.0604(12) 0.0316(8) -0.0019(8) 0.0129(7) -0.0047(8)
_geom_special_details
;
All e.s.d.'s (except the e.s.d. in the dihedral angle between two l.s. planes)
are estimated using the full covariance matrix. The cell e.s.d.'s are taken
into account individually in the estimation of e.s.d.'s in distances, angles
and torsion angles; correlations between e.s.d.'s in cell parameters are only
used when they are defined by crystal symmetry. An approximate (isotropic)
treatment of cell e.s.d.'s is used for estimating e.s.d.'s involving l.s.
planes.
;
loop_
    _geom_bond_atom_site_label_1
    _geom_bond_atom_site_label_2
    _geom_bond_site_symmetry_2
    _geom_bond_distance
    _geom_bond_publ_flag
    N1 C1 . 1.3331(16) ?
    N1 C3 . 1.4604(16) ?
    N1 C2 . 1.4649(16) ?
    N2 C1 . 1.3454(16) ?
    N2 C4 . 1.4601(16) ?
    N2 C5 . 1.4603(17) ?
    N3 C1 . 1.3407(16) ?
    N3 C6 . 1.4626(16) ?
    N3 H3 . 0.87(2) ?
    N4 C11 . 1.4930(17) ?
    N4 C10 . 1.4932(18) ?
    N4 C9 . 1.5033(17) ?
    N4 C8 . 1.5161(16) ?
    C2 H2A . 0.9800 ?
    C2 H2B . 0.9800 ?
    C2 H2C . 0.9800 ?
    C3 H3A . 0.9800 ?
    C3 H3B . 0.9800 ?
    C3 H3C . 0.9800 ?
    C4 H4A . 0.9800 ?
    C4 H4B . 0.9800 ?
    C4 H4C . 0.9800 ?
    C5 H5A . 0.9800 ?
    C5 H5B . 0.9800 ?
    C5 H5C . 0.9800 ?
    C6 C7 . 1.5245(17) ?
    C6 H6A . 0.9900 ?
    C6 H6B . 0.9900 ?
    C7 C8 . 1.5193(18) ?
    C7 H7A . 0.9900 ?
    C7 H7B . 0.9900 ?
    C8 H8A . 0.9900 ?
    C8 H8B . 0.9900 ?
    C9 H9A . 0.9800 ?
    C9 H9B . 0.9800 ?
    C9 H9C . 0.9800 ?
    C10 H10A . 0.9800 ?
    C10 H10B . 0.9800 ?
    C10 H10C . 0.9800 ?
    C11 H11A . 0.9800 ?
    C11 H11B . 0.9800 ?
    C11 H11C . 0.9800 ?
    B1 C18 . 1.6451(18) ?
    B1 C30 . 1.6491(18) ?
    B1 C12 . 1.6496(19) ?
    B1 C24 . 1.6499(18) ?
    C12 C13 . 1.4030(18) ?
    C12 C17 . 1.4047(18) ?
    C13 C14 . 1.3947(18) ?
    C13 H13 . 0.9500 ?
    C14 C15 . 1.384(2) ?
    C14 H14 . 0.9500 ?
    C15 C16 . 1.384(2) ?
    C15 H15 . 0.9500 ?
    C16 C17 . 1.3953(19) ?
    C16 H16 . 0.9500 ?
    C17 H17 . 0.9500 ?
    C18 C23 . 1.4020(17) ?
    C18 C19 . 1.4039(18) ?
    C19 C20 . 1.3913(19) ?
    C19 H19 . 0.9500 ?
    C20 C21 . 1.384(2) ?
    C20 H20 . 0.9500 ?
    C21 C22 . 1.382(2) ?
    C21 H21 . 0.9500 ?
    C22 C23 . 1.3946(18) ?
    C22 H22 . 0.9500 ?
    C23 H23 . 0.9500 ?
    C24 C29 . 1.4005(18) ?
    C24 C25 . 1.4058(18) ?
    C25 C26 . 1.3923(19) ?
    C25 H25 . 0.9500 ?
    C26 C27 . 1.385(2) ?
    C26 H26 . 0.9500 ?
    C27 C28 . 1.386(2) ?
    C27 H27 . 0.9500 ?
    C28 C29 . 1.3950(19) ?
    C28 H28 . 0.9500 ?
    C29 H29 . 0.9500 ?
    C30 C35 . 1.3992(18) ?
    C30 C31 . 1.4062(17) ?
    C31 C32 . 1.3882(19) ?
    C31 H31 . 0.9500 ?
    C32 C33 . 1.384(2) ?
    C32 H32 . 0.9500 ?
    C33 C34 . 1.3882(19) ?
    C33 H33 . 0.9500 ?
    C34 C35 . 1.3922(18) ?
    C34 H34 . 0.9500 ?
    C35 H35 . 0.9500 ?
    B2 C54 . 1.6421(19) ?
    B2 C48 . 1.6456(18) ?
    B2 C36 . 1.6493(18) ?
    B2 C42 . 1.6529(19) ?
    C36 C41 . 1.4050(17) ?
    C36 C37 . 1.4061(18) ?
    C37 C38 . 1.3909(18) ?
    C37 H37 . 0.9500 ?
    C38 C39 . 1.388(2) ?
    C38 H38 . 0.9500 ?
    C39 C40 . 1.383(2) ?
    C39 H39 . 0.9500 ?
    C40 C41 . 1.3902(19) ?
    C40 H40 . 0.9500 ?
    C41 H41 . 0.9500 ?
    C42 C43 . 1.4044(18) ?
    C42 C47 . 1.4059(18) ?
    C43 C44 . 1.3948(18) ?
    C43 H43 . 0.9500 ?
    C44 C45 . 1.386(2) ?
    C44 H44 . 0.9500 ?
    C45 C46 . 1.388(2) ?
    C45 H45 . 0.9500 ?
    C46 C47 . 1.3954(19) ?
    C46 H46 . 0.9500 ?
    C47 H47 . 0.9500 ?
    C48 C53 . 1.4000(18) ?
    C48 C49 . 1.4034(17) ?
    C49 C50 . 1.3911(18) ?
    C49 H49 . 0.9500 ?
    C50 C51 . 1.385(2) ?
    C50 H50 . 0.9500 ?
    C51 C52 . 1.384(2) ?
    C51 H51 . 0.9500 ?
    C52 C53 . 1.3932(18) ?
    C52 H52 . 0.9500 ?
    C53 H53 . 0.9500 ?
    C54 C55 . 1.4025(18) ?
    C54 C59 . 1.4052(18) ?
    C55 C56 . 1.3926(19) ?
    C55 H55 . 0.9500 ?
    C56 C57 . 1.384(2) ?
    C56 H56 . 0.9500 ?
    C57 C58 . 1.384(2) ?
    C57 H57 . 0.9500 ?
    C58 C59 . 1.3914(19) ?
    C58 H58 . 0.9500 ?
    C59 H59 . 0.9500 ?
    O1 C60 . 1.2065(18) ?
    C60 C62 . 1.490(3) ?
    C60 C61 . 1.491(2) ?
    C61 H61A . 0.9800 ?
    C61 H61B . 0.9800 ?
    C61 H61C . 0.9800 ?
    C62 H62A . 0.9800 ?
    C62 H62B . 0.9800 ?
    C62 H62C . 0.9800 ?
    O2 C63 . 1.2109(17) ?
    C63 C64 . 1.491(2) ?
    C63 C65 . 1.496(2) ?
    C64 H64A . 0.9800 ?
    C64 H64B . 0.9800 ?
    C64 H64C . 0.9800 ?
    C65 H65A . 0.9800 ?
    C65 H65B . 0.9800 ?
    C65 H65C . 0.9800 ?
loop_
    _geom_angle_atom_site_label_1
    _geom_angle_atom_site_label_2
    _geom_angle_atom_site_label_3
    _geom_angle_site_symmetry_1
    _geom_angle_site_symmetry_3
    _geom_angle
    _geom_angle_publ_flag
    C1 N1 C3 . . 121.42(11) ?
    C1 N1 C2 . . 122.51(11) ?
    C3 N1 C2 . . 115.15(10) ?
    C1 N2 C4 . . 122.78(11) ?
    C1 N2 C5 . . 122.18(11) ?
    C4 N2 C5 . . 114.95(10) ?
    C1 N3 C6 . . 126.20(11) ?
    C1 N3 H3 . . 115.5(11) ?
    C6 N3 H3 . . 118.2(11) ?
    C11 N4 C10 . . 109.15(11) ?
    C11 N4 C9 . . 108.42(10) ?
    C10 N4 C9 . . 108.75(12) ?
    C11 N4 C8 . . 110.98(11) ?
    C10 N4 C8 . . 111.47(10) ?
    C9 N4 C8 . . 107.99(10) ?
    N1 C1 N3 . . 118.96(11) ?
    N1 C1 N2 . . 120.53(11) ?
    N3 C1 N2 . . 120.51(12) ?
    N1 C2 H2A . . 109.5 ?
    N1 C2 H2B . . 109.5 ?
    H2A C2 H2B . . 109.5 ?
    N1 C2 H2C . . 109.5 ?
    H2A C2 H2C . . 109.5 ?
    H2B C2 H2C . . 109.5 ?
    N1 C3 H3A . . 109.5 ?
    N1 C3 H3B . . 109.5 ?
    H3A C3 H3B . . 109.5 ?
    N1 C3 H3C . . 109.5 ?
    H3A C3 H3C . . 109.5 ?
    H3B C3 H3C . . 109.5 ?
    N2 C4 H4A . . 109.5 ?
    N2 C4 H4B . . 109.5 ?
    H4A C4 H4B . . 109.5 ?
    N2 C4 H4C . . 109.5 ?
    H4A C4 H4C . . 109.5 ?
    H4B C4 H4C . . 109.5 ?
    N2 C5 H5A . . 109.5 ?
    N2 C5 H5B . . 109.5 ?
    H5A C5 H5B . . 109.5 ?
    N2 C5 H5C . . 109.5 ?
    H5A C5 H5C . . 109.5 ?
    H5B C5 H5C . . 109.5 ?
    N3 C6 C7 . . 109.86(10) ?
    N3 C6 H6A . . 109.7 ?
    C7 C6 H6A . . 109.7 ?
    N3 C6 H6B . . 109.7 ?
    C7 C6 H6B . . 109.7 ?
    H6A C6 H6B . . 108.2 ?
    C8 C7 C6 . . 108.70(10) ?
    C8 C7 H7A . . 109.9 ?
    C6 C7 H7A . . 109.9 ?
    C8 C7 H7B . . 109.9 ?
    C6 C7 H7B . . 110.0 ?
    H7A C7 H7B . . 108.3 ?
    N4 C8 C7 . . 115.19(10) ?
    N4 C8 H8A . . 108.5 ?
    C7 C8 H8A . . 108.5 ?
    N4 C8 H8B . . 108.5 ?
    C7 C8 H8B . . 108.5 ?
    H8A C8 H8B . . 107.5 ?
    N4 C9 H9A . . 109.5 ?
    N4 C9 H9B . . 109.5 ?
    H9A C9 H9B . . 109.5 ?
    N4 C9 H9C . . 109.5 ?
    H9A C9 H9C . . 109.5 ?
    H9B C9 H9C . . 109.5 ?
    N4 C10 H10A . . 109.5 ?
    N4 C10 H10B . . 109.5 ?
    H10A C10 H10B . . 109.5 ?
    N4 C10 H10C . . 109.5 ?
    H10A C10 H10C . . 109.5 ?
    H10B C10 H10C . . 109.5 ?
    N4 C11 H11A . . 109.5 ?
    N4 C11 H11B . . 109.5 ?
    H11A C11 H11B . . 109.5 ?
    N4 C11 H11C . . 109.5 ?
    H11A C11 H11C . . 109.5 ?
    H11B C11 H11C . . 109.5 ?
    C18 B1 C30 . . 111.11(10) ?
    C18 B1 C12 . . 113.08(10) ?
    C30 B1 C12 . . 105.44(10) ?
    C18 B1 C24 . . 104.53(10) ?
    C30 B1 C24 . . 112.57(10) ?
    C12 B1 C24 . . 110.30(10) ?
    C13 C12 C17 . . 115.10(12) ?
    C13 C12 B1 . . 123.28(11) ?
    C17 C12 B1 . . 121.56(11) ?
    C14 C13 C12 . . 122.80(12) ?
    C14 C13 H13 . . 118.6 ?
    C12 C13 H13 . . 118.6 ?
    C15 C14 C13 . . 120.18(13) ?
    C15 C14 H14 . . 119.9 ?
    C13 C14 H14 . . 119.9 ?
    C14 C15 C16 . . 118.98(13) ?
    C14 C15 H15 . . 120.5 ?
    C16 C15 H15 . . 120.5 ?
    C15 C16 C17 . . 120.19(13) ?
    C15 C16 H16 . . 119.9 ?
    C17 C16 H16 . . 119.9 ?
    C16 C17 C12 . . 122.71(13) ?
    C16 C17 H17 . . 118.6 ?
    C12 C17 H17 . . 118.6 ?
    C23 C18 C19 . . 114.69(12) ?
    C23 C18 B1 . . 125.51(11) ?
    C19 C18 B1 . . 119.45(11) ?
    C20 C19 C18 . . 123.52(12) ?
    C20 C19 H19 . . 118.2 ?
    C18 C19 H19 . . 118.2 ?
    C21 C20 C19 . . 119.85(13) ?
    C21 C20 H20 . . 120.1 ?
    C19 C20 H20 . . 120.1 ?
    C22 C21 C20 . . 118.63(12) ?
    C22 C21 H21 . . 120.7 ?
    C20 C21 H21 . . 120.7 ?
    C21 C22 C23 . . 120.87(13) ?
    C21 C22 H22 . . 119.6 ?
    C23 C22 H22 . . 119.6 ?
    C22 C23 C18 . . 122.43(13) ?
    C22 C23 H23 . . 118.8 ?
    C18 C23 H23 . . 118.8 ?
    C29 C24 C25 . . 114.95(12) ?
    C29 C24 B1 . . 124.08(11) ?
    C25 C24 B1 . . 120.85(11) ?
    C26 C25 C24 . . 122.87(13) ?
    C26 C25 H25 . . 118.6 ?
    C24 C25 H25 . . 118.6 ?
    C27 C26 C25 . . 120.22(13) ?
    C27 C26 H26 . . 119.9 ?
    C25 C26 H26 . . 119.9 ?
    C26 C27 C28 . . 118.85(13) ?
    C26 C27 H27 . . 120.6 ?
    C28 C27 H27 . . 120.6 ?
    C27 C28 C29 . . 120.09(14) ?
    C27 C28 H28 . . 120.0 ?
    C29 C28 H28 . . 120.0 ?
    C28 C29 C24 . . 122.98(13) ?
    C28 C29 H29 . . 118.5 ?
    C24 C29 H29 . . 118.5 ?
    C35 C30 C31 . . 114.92(11) ?
    C35 C30 B1 . . 122.90(11) ?
    C31 C30 B1 . . 122.00(11) ?
    C32 C31 C30 . . 123.11(13) ?
    C32 C31 H31 . . 118.4 ?
    C30 C31 H31 . . 118.4 ?
    C33 C32 C31 . . 120.08(12) ?
    C33 C32 H32 . . 120.0 ?
    C31 C32 H32 . . 120.0 ?
    C32 C33 C34 . . 118.83(12) ?
    C32 C33 H33 . . 120.6 ?
    C34 C33 H33 . . 120.6 ?
    C33 C34 C35 . . 120.22(13) ?
    C33 C34 H34 . . 119.9 ?
    C35 C34 H34 . . 119.9 ?
    C34 C35 C30 . . 122.85(12) ?
    C34 C35 H35 . . 118.6 ?
    C30 C35 H35 . . 118.6 ?
    C54 B2 C48 . . 111.18(10) ?
    C54 B2 C36 . . 104.60(10) ?
    C48 B2 C36 . . 112.69(10) ?
    C54 B2 C42 . . 111.13(10) ?
    C48 B2 C42 . . 105.75(10) ?
    C36 B2 C42 . . 111.63(10) ?
    C41 C36 C37 . . 114.83(11) ?
    C41 C36 B2 . . 122.53(11) ?
    C37 C36 B2 . . 122.35(11) ?
    C38 C37 C36 . . 123.12(12) ?
    C38 C37 H37 . . 118.4 ?
    C36 C37 H37 . . 118.4 ?
    C39 C38 C37 . . 119.94(13) ?
    C39 C38 H38 . . 120.0 ?
    C37 C38 H38 . . 120.0 ?
    C40 C39 C38 . . 118.82(12) ?
    C40 C39 H39 . . 120.6 ?
    C38 C39 H39 . . 120.6 ?
    C39 C40 C41 . . 120.55(13) ?
    C39 C40 H40 . . 119.7 ?
    C41 C40 H40 . . 119.7 ?
    C40 C41 C36 . . 122.70(13) ?
    C40 C41 H41 . . 118.7 ?
    C36 C41 H41 . . 118.7 ?
    C43 C42 C47 . . 114.90(12) ?
    C43 C42 B2 . . 122.91(11) ?
    C47 C42 B2 . . 122.16(11) ?
    C44 C43 C42 . . 122.91(13) ?
    C44 C43 H43 . . 118.5 ?
    C42 C43 H43 . . 118.5 ?
    C45 C44 C43 . . 120.34(13) ?
    C45 C44 H44 . . 119.8 ?
    C43 C44 H44 . . 119.8 ?
    C44 C45 C46 . . 118.58(12) ?
    C44 C45 H45 . . 120.7 ?
    C46 C45 H45 . . 120.7 ?
    C45 C46 C47 . . 120.39(13) ?
    C45 C46 H46 . . 119.8 ?
    C47 C46 H46 . . 119.8 ?
    C46 C47 C42 . . 122.74(13) ?
    C46 C47 H47 . . 118.6 ?
    C42 C47 H47 . . 118.6 ?
    C53 C48 C49 . . 114.85(11) ?
    C53 C48 B2 . . 123.16(11) ?
    C49 C48 B2 . . 121.75(11) ?
    C50 C49 C48 . . 122.89(13) ?
    C50 C49 H49 . . 118.6 ?
    C48 C49 H49 . . 118.6 ?
    C51 C50 C49 . . 120.29(13) ?
    C51 C50 H50 . . 119.9 ?
    C49 C50 H50 . . 119.9 ?
    C52 C51 C50 . . 118.75(12) ?
    C52 C51 H51 . . 120.6 ?
    C50 C51 H51 . . 120.6 ?
    C51 C52 C53 . . 120.12(13) ?
    C51 C52 H52 . . 119.9 ?
    C53 C52 H52 . . 119.9 ?
    C52 C53 C48 . . 123.08(12) ?
    C52 C53 H53 . . 118.5 ?
    C48 C53 H53 . . 118.5 ?
    C55 C54 C59 . . 115.10(12) ?
    C55 C54 B2 . . 122.45(11) ?
    C59 C54 B2 . . 122.25(11) ?
    C56 C55 C54 . . 122.69(13) ?
    C56 C55 H55 . . 118.7 ?
    C54 C55 H55 . . 118.7 ?
    C57 C56 C55 . . 120.27(13) ?
    C57 C56 H56 . . 119.9 ?
    C55 C56 H56 . . 119.9 ?
    C56 C57 C58 . . 118.98(13) ?
    C56 C57 H57 . . 120.5 ?
    C58 C57 H57 . . 120.5 ?
    C57 C58 C59 . . 120.10(13) ?
    C57 C58 H58 . . 120.0 ?
    C59 C58 H58 . . 120.0 ?
    C58 C59 C54 . . 122.84(13) ?
    C58 C59 H59 . . 118.6 ?
    C54 C59 H59 . . 118.6 ?
    O1 C60 C62 . . 120.61(16) ?
    O1 C60 C61 . . 121.55(16) ?
    C62 C60 C61 . . 117.81(16) ?
    C60 C61 H61A . . 109.5 ?
    C60 C61 H61B . . 109.5 ?
    H61A C61 H61B . . 109.5 ?
    C60 C61 H61C . . 109.5 ?
    H61A C61 H61C . . 109.5 ?
    H61B C61 H61C . . 109.5 ?
    C60 C62 H62A . . 109.5 ?
    C60 C62 H62B . . 109.5 ?
    H62A C62 H62B . . 109.5 ?
    C60 C62 H62C . . 109.5 ?
    H62A C62 H62C . . 109.5 ?
    H62B C62 H62C . . 109.5 ?
    O2 C63 C64 . . 121.79(14) ?
    O2 C63 C65 . . 121.31(15) ?
    C64 C63 C65 . . 116.89(14) ?
    C63 C64 H64A . . 109.5 ?
    C63 C64 H64B . . 109.5 ?
    H64A C64 H64B . . 109.5 ?
    C63 C64 H64C . . 109.5 ?
    H64A C64 H64C . . 109.5 ?
    H64B C64 H64C . . 109.5 ?
    C63 C65 H65A . . 109.5 ?
    C63 C65 H65B . . 109.5 ?
    H65A C65 H65B . . 109.5 ?
    C63 C65 H65C . . 109.5 ?
    H65A C65 H65C . . 109.5 ?
    H65B C65 H65C . . 109.5 ?
loop_
    _geom_torsion_atom_site_label_1
    _geom_torsion_atom_site_label_2
    _geom_torsion_atom_site_label_3
    _geom_torsion_atom_site_label_4
    _geom_torsion_site_symmetry_1
    _geom_torsion_site_symmetry_2
    _geom_torsion_site_symmetry_3
    _geom_torsion_site_symmetry_4
    _geom_torsion
    _geom_torsion_publ_flag
    C3 N1 C1 N3 . . . . -22.25(18) ?
    C2 N1 C1 N3 . . . . 146.25(12) ?
    C3 N1 C1 N2 . . . . 157.48(12) ?
    C2 N1 C1 N2 . . . . -34.03(18) ?
    C6 N3 C1 N1 . . . . 151.54(12) ?
    C6 N3 C1 N2 . . . . -28.19(19) ?
    C4 N2 C1 N1 . . . . -29.95(18) ?
    C5 N2 C1 N1 . . . . 146.47(12) ?
    C4 N2 C1 N3 . . . . 149.77(12) ?
    C5 N2 C1 N3 . . . . -33.80(18) ?
    C1 N3 C6 C7 . . . . -151.03(12) ?
    N3 C6 C7 C8 . . . . -172.13(11) ?
    C11 N4 C8 C7 . . . . 61.70(14) ?
    C10 N4 C8 C7 . . . . -60.19(15) ?
    C9 N4 C8 C7 . . . . -179.59(11) ?
    C6 C7 C8 N4 . . . . 177.55(11) ?
    C18 B1 C12 C13 . . . . -140.56(11) ?
    C30 B1 C12 C13 . . . . 97.85(13) ?
    C24 B1 C12 C13 . . . . -23.93(16) ?
    C18 B1 C12 C17 . . . . 42.46(15) ?
    C30 B1 C12 C17 . . . . -79.12(13) ?
    C24 B1 C12 C17 . . . . 159.10(11) ?
    C17 C12 C13 C14 . . . . -1.82(17) ?
    B1 C12 C13 C14 . . . . -178.97(11) ?
    C12 C13 C14 C15 . . . . 0.39(19) ?
    C13 C14 C15 C16 . . . . 1.18(19) ?
    C14 C15 C16 C17 . . . . -1.20(19) ?
    C15 C16 C17 C12 . . . . -0.35(19) ?
    C13 C12 C17 C16 . . . . 1.80(17) ?
    B1 C12 C17 C16 . . . . 179.00(11) ?
    C30 B1 C18 C23 . . . . 140.83(12) ?
    C12 B1 C18 C23 . . . . 22.49(17) ?
    C24 B1 C18 C23 . . . . -97.51(13) ?
    C30 B1 C18 C19 . . . . -46.28(15) ?
    C12 B1 C18 C19 . . . . -164.62(11) ?
    C24 B1 C18 C19 . . . . 75.38(14) ?
    C23 C18 C19 C20 . . . . 0.58(19) ?
    B1 C18 C19 C20 . . . . -173.05(12) ?
    C18 C19 C20 C21 . . . . -0.6(2) ?
    C19 C20 C21 C22 . . . . 0.2(2) ?
    C20 C21 C22 C23 . . . . 0.2(2) ?
    C21 C22 C23 C18 . . . . -0.2(2) ?
    C19 C18 C23 C22 . . . . -0.21(18) ?
    B1 C18 C23 C22 . . . . 172.97(12) ?
    C18 B1 C24 C29 . . . . -96.72(13) ?
    C30 B1 C24 C29 . . . . 23.98(17) ?
    C12 B1 C24 C29 . . . . 141.44(12) ?
    C18 B1 C24 C25 . . . . 79.09(14) ?
    C30 B1 C24 C25 . . . . -160.21(11) ?
    C12 B1 C24 C25 . . . . -42.75(15) ?
    C29 C24 C25 C26 . . . . -1.84(19) ?
    B1 C24 C25 C26 . . . . -178.01(12) ?
    C24 C25 C26 C27 . . . . 0.3(2) ?
    C25 C26 C27 C28 . . . . 1.2(2) ?
    C26 C27 C28 C29 . . . . -1.1(2) ?
    C27 C28 C29 C24 . . . . -0.5(2) ?
    C25 C24 C29 C28 . . . . 1.95(19) ?
    B1 C24 C29 C28 . . . . 177.98(12) ?
    C18 B1 C30 C35 . . . . -27.89(16) ?
    C12 B1 C30 C35 . . . . 94.97(14) ?
    C24 B1 C30 C35 . . . . -144.73(12) ?
    C18 B1 C30 C31 . . . . 157.09(11) ?
    C12 B1 C30 C31 . . . . -80.05(14) ?
    C24 B1 C30 C31 . . . . 40.25(16) ?
    C35 C30 C31 C32 . . . . -0.01(19) ?
    B1 C30 C31 C32 . . . . 175.37(12) ?
    C30 C31 C32 C33 . . . . -0.2(2) ?
    C31 C32 C33 C34 . . . . 0.4(2) ?
    C32 C33 C34 C35 . . . . -0.5(2) ?
    C33 C34 C35 C30 . . . . 0.3(2) ?
    C31 C30 C35 C34 . . . . -0.07(19) ?
    B1 C30 C35 C34 . . . . -175.41(12) ?
    C54 B2 C36 C41 . . . . -90.16(14) ?
    C48 B2 C36 C41 . . . . 148.93(12) ?
    C42 B2 C36 C41 . . . . 30.10(16) ?
    C54 B2 C36 C37 . . . . 83.36(14) ?
    C48 B2 C36 C37 . . . . -37.55(16) ?
    C42 B2 C36 C37 . . . . -156.38(11) ?
    C41 C36 C37 C38 . . . . -1.87(18) ?
    B2 C36 C37 C38 . . . . -175.85(12) ?
    C36 C37 C38 C39 . . . . 0.4(2) ?
    C37 C38 C39 C40 . . . . 1.0(2) ?
    C38 C39 C40 C41 . . . . -0.8(2) ?
    C39 C40 C41 C36 . . . . -0.8(2) ?
    C37 C36 C41 C40 . . . . 2.09(19) ?
    B2 C36 C41 C40 . . . . 176.06(12) ?
    C54 B2 C42 C43 . . . . 148.78(11) ?
    C48 B2 C42 C43 . . . . -90.46(13) ?
    C36 B2 C42 C43 . . . . 32.43(16) ?
    C54 B2 C42 C47 . . . . -33.21(15) ?
    C48 B2 C42 C47 . . . . 87.55(14) ?
    C36 B2 C42 C47 . . . . -149.56(11) ?
    C47 C42 C43 C44 . . . . 3.05(18) ?
    B2 C42 C43 C44 . . . . -178.81(11) ?
    C42 C43 C44 C45 . . . . 0.00(19) ?
    C43 C44 C45 C46 . . . . -2.59(19) ?
    C44 C45 C46 C47 . . . . 2.0(2) ?
    C45 C46 C47 C42 . . . . 1.3(2) ?
    C43 C42 C47 C46 . . . . -3.69(18) ?
    B2 C42 C47 C46 . . . . 178.15(12) ?
    C54 B2 C48 C53 . . . . -142.90(12) ?
    C36 B2 C48 C53 . . . . -25.84(16) ?
    C42 B2 C48 C53 . . . . 96.38(13) ?
    C54 B2 C48 C49 . . . . 43.04(16) ?
    C36 B2 C48 C49 . . . . 160.10(11) ?
    C42 B2 C48 C49 . . . . -77.69(14) ?
    C53 C48 C49 C50 . . . . -0.69(19) ?
    B2 C48 C49 C50 . . . . 173.84(12) ?
    C48 C49 C50 C51 . . . . -0.7(2) ?
    C49 C50 C51 C52 . . . . 1.1(2) ?
    C50 C51 C52 C53 . . . . -0.2(2) ?
    C51 C52 C53 C48 . . . . -1.3(2) ?
    C49 C48 C53 C52 . . . . 1.68(18) ?
    B2 C48 C53 C52 . . . . -172.76(12) ?
    C48 B2 C54 C55 . . . . 34.37(16) ?
    C36 B2 C54 C55 . . . . -87.52(13) ?
    C42 B2 C54 C55 . . . . 151.87(11) ?
    C48 B2 C54 C59 . . . . -150.98(11) ?
    C36 B2 C54 C59 . . . . 87.12(13) ?
    C42 B2 C54 C59 . . . . -33.48(16) ?
    C59 C54 C55 C56 . . . . 0.49(18) ?
    B2 C54 C55 C56 . . . . 175.49(12) ?
    C54 C55 C56 C57 . . . . 0.6(2) ?
    C55 C56 C57 C58 . . . . -0.9(2) ?
    C56 C57 C58 C59 . . . . 0.1(2) ?
    C57 C58 C59 C54 . . . . 1.1(2) ?
    C55 C54 C59 C58 . . . . -1.32(18) ?
    B2 C54 C59 C58 . . . . -176.33(12) ?
loop_
    _geom_hbond_atom_site_label_D
    _geom_hbond_atom_site_label_H
    _geom_hbond_atom_site_label_A
    _geom_hbond_site_symmetry_A
    _geom_hbond_distance_DH
    _geom_hbond_distance_HA
    _geom_hbond_distance_DA
    _geom_hbond_angle_DHA
    _geom_hbond_publ_flag
    N3 H3 O1 4_554 0.87(2) 2.18(2) 2.914(2) 142(2) y
    C11 H11A O2 2_656 0.98 2.48 3.368(2) 151 y
    C10 H10C Cg1 1 0.98 2.82 3.6930(10)
                                      150 y
    C8 H8B Cg2 1 0.99 2.82 3.510(2) 127 y
    C3 H3A Cg3 3_666 0.98 2.79 3.3590(10)
                                        118 y
    C2 H2C Cg4 2_555 0.98 2.61 3.4530(10)
                                        144 y
    C2 H2A Cg5 2 0.98 2.59 3.3930(10)
                                    140 y
_iucr_refine_instructions_details
;
TITL  DMSGUA3.1BPH4  K-CCD MEASUREMENT (MONOKLINIC, P21/C)
CELL  0.71073 19.86300 18.32120 16.53490 90.00000 110.76300 90.00000
ZERR 4  0.00050  0.00040  0.00030  0.00000  0.00100  0.00000
LATT 1
SYMM -X, Y+ 0.50000, -Z+ 0.50000
SFAC C H B N O
UNIT 260 320 8 16 8
TEMP -173
PLAN 10
FMAP 2
L.S. 3
ACTA
CONF
BOND $H
WGHT    0.044700    2.168100
EXTI    0.003009
FVAR       0.51126
N1    4    0.175784    0.655948    0.321343    11.00000    0.01476    0.01747 =
         0.01775    0.00292    0.00333   -0.00020
N2    4    0.091270    0.604424    0.372042    11.00000    0.01630    0.01709 =
         0.02029    0.00391    0.00601    0.00254
N3    4    0.202093    0.547920    0.397382    11.00000    0.01777    0.02000 =
         0.01751    0.00487    0.00788    0.00538
H3    2    0.230635    0.536933    0.370040    11.00000    0.02863
N4    4    0.356245    0.389341    0.637582    11.00000    0.01585    0.02160 =
         0.01443    0.00134    0.00131    0.00296
C1    1    0.156119    0.602823    0.363438    11.00000    0.01562    0.01691 =
         0.01338    0.00037    0.00255    0.00090
C2    1    0.124378    0.693593    0.246773    11.00000    0.02199    0.02141 =
         0.01869    0.00677    0.00392    0.00207
AFIX 137
H2A   2    0.077895    0.668335    0.228822    11.00000   -1.50000
H2B   2    0.142585    0.693609    0.198898    11.00000   -1.50000
H2C   2    0.118265    0.744018    0.262711    11.00000   -1.50000
AFIX   0
C3    1    0.251522    0.670904    0.336596    11.00000    0.01760    0.02198 =
         0.02452    0.00046    0.00601   -0.00353
AFIX 137
H3A   2    0.280970    0.655311    0.395181    11.00000   -1.50000
H3B   2    0.258112    0.723358    0.330463    11.00000   -1.50000
H3C   2    0.266306    0.644079    0.294379    11.00000   -1.50000
AFIX   0
C4    1    0.054120    0.672346    0.376027    11.00000    0.02000    0.02097 =
         0.02411    0.00327    0.00837    0.00581
AFIX 137
H4A   2    0.087921    0.713249    0.386282    11.00000   -1.50000
H4B   2    0.035309    0.669561    0.423304    11.00000   -1.50000
H4C   2    0.014194    0.679815    0.321169    11.00000   -1.50000
AFIX   0
C5    1    0.050982    0.537991    0.373133    11.00000    0.01659    0.02239 =
         0.02588    0.00673    0.00602    0.00046
AFIX 137
H5A   2    0.072971    0.496578    0.354263    11.00000   -1.50000
H5B   2    0.001015    0.543724    0.333903    11.00000   -1.50000
H5C   2    0.051923    0.529086    0.431966    11.00000   -1.50000
AFIX   0
C6    1    0.206309    0.504490    0.473245    11.00000    0.01585    0.01893 =
         0.01618    0.00386    0.00490    0.00300
AFIX  23
H6A   2    0.173098    0.462368    0.455258    11.00000   -1.20000
H6B   2    0.191527    0.534620    0.513795    11.00000   -1.20000
AFIX   0
C7    1    0.283110    0.477313    0.518280    11.00000    0.01423    0.01819 =
         0.01760    0.00192    0.00314    0.00101
AFIX  23
H7A   2    0.300455    0.452864    0.475954    11.00000   -1.20000
H7B   2    0.315401    0.518978    0.543775    11.00000   -1.20000
AFIX   0
C8    1    0.283808    0.423924    0.588880    11.00000    0.01259    0.02194 =
         0.01870    0.00339    0.00126    0.00176
AFIX  23
H8A   2    0.267197    0.449804    0.630942    11.00000   -1.20000
H8B   2    0.248729    0.384574    0.562489    11.00000   -1.20000
AFIX   0
C9    1    0.346910    0.338148    0.703876    11.00000    0.02733    0.03112 =
         0.02639    0.01389    0.00466    0.00456
AFIX 137
H9A   2    0.311442    0.300604    0.674807    11.00000   -1.50000
H9B   2    0.330093    0.365559    0.743974    11.00000   -1.50000
H9C   2    0.393109    0.314906    0.736066    11.00000   -1.50000
AFIX   0
C10   1    0.383582    0.347031    0.578409    11.00000    0.03584    0.03732 =
         0.02062   -0.00046    0.00478    0.01983
AFIX 137
H10A  2    0.427692    0.321125    0.612487    11.00000   -1.50000
H10B  2    0.393973    0.380532    0.538127    11.00000   -1.50000
H10C  2    0.347022    0.311670    0.545778    11.00000   -1.50000
AFIX   0
C11   1    0.410503    0.445861    0.683422    11.00000    0.01830    0.03269 =
         0.02231   -0.00150   -0.00191   -0.00357
AFIX 137
H11A  2    0.391953    0.475115    0.720555    11.00000   -1.50000
H11B  2    0.419797    0.477640    0.640863    11.00000   -1.50000
H11C  2    0.455373    0.421926    0.718939    11.00000   -1.50000
AFIX   0
B1    3    0.563575    0.286983    0.408532    11.00000    0.01612    0.01493 =
         0.01538    0.00116    0.00569   -0.00065
C12   1    0.540915    0.200407    0.409051    11.00000    0.01600    0.01721 =
         0.00994    0.00094    0.00080   -0.00092
C13   1    0.573357    0.143774    0.378889    11.00000    0.01941    0.02036 =
         0.01124    0.00035    0.00274   -0.00039
AFIX  43
H13   2    0.610785    0.155590    0.357920    11.00000   -1.20000
AFIX   0
C14   1    0.553001    0.070868    0.378376    11.00000    0.02687    0.01793 =
         0.01400   -0.00113    0.00159    0.00077
AFIX  43
H14   2    0.576690    0.034269    0.357666    11.00000   -1.20000
AFIX   0
C15   1    0.498401    0.051697    0.407946    11.00000    0.03103    0.01811 =
         0.01538    0.00117   -0.00007   -0.00832
AFIX  43
H15   2    0.484944    0.002019    0.408737    11.00000   -1.20000
AFIX   0
C16   1    0.463687    0.106015    0.436358    11.00000    0.02141    0.02511 =
         0.01672    0.00149    0.00370   -0.00767
AFIX  43
H16   2    0.425487    0.093757    0.455803    11.00000   -1.20000
AFIX   0
C17   1    0.484645    0.178722    0.436519    11.00000    0.01722    0.02193 =
         0.01483   -0.00013    0.00291   -0.00085
AFIX  43
H17   2    0.459836    0.215059    0.456009    11.00000   -1.20000
AFIX   0
C18   1    0.565090    0.331455    0.495594    11.00000    0.01128    0.01837 =
         0.01703   -0.00124    0.00487   -0.00156
C19   1    0.566059    0.408074    0.495639    11.00000    0.02068    0.01999 =
         0.01871    0.00164    0.00548   -0.00059
AFIX  43
H19   2    0.560362    0.432490    0.442931    11.00000   -1.20000
AFIX   0
C20   1    0.574916    0.450170    0.568735    11.00000    0.02165    0.01721 =
         0.02878   -0.00484    0.00693   -0.00050
AFIX  43
H20   2    0.575605    0.501908    0.565292    11.00000   -1.20000
AFIX   0
C21   1    0.582717    0.416514    0.646451    11.00000    0.01936    0.02876 =
         0.02266   -0.00996    0.00980   -0.00418
AFIX  43
H21   2    0.588671    0.444630    0.696795    11.00000   -1.20000
AFIX   0
C22   1    0.581670    0.341163    0.649325    11.00000    0.02435    0.02912 =
         0.01678   -0.00219    0.00961   -0.00714
AFIX  43
H22   2    0.586828    0.317300    0.702200    11.00000   -1.20000
AFIX   0
C23   1    0.573139    0.299679    0.575625    11.00000    0.01864    0.01937 =
         0.01856   -0.00085    0.00688   -0.00381
AFIX  43
H23   2    0.572769    0.247976    0.579806    11.00000   -1.20000
AFIX   0
C24   1    0.646498    0.293826    0.408875    11.00000    0.01861    0.01751 =
         0.01490   -0.00487    0.00690   -0.00260
C25   1    0.701711    0.248856    0.462383    11.00000    0.01931    0.02289 =
         0.01905   -0.00228    0.00528   -0.00277
AFIX  43
H25   2    0.689973    0.213290    0.497059    11.00000   -1.20000
AFIX   0
C26   1    0.772844    0.254170    0.466770    11.00000    0.01965    0.02813 =
         0.02502   -0.00532    0.00329    0.00087
AFIX  43
H26   2    0.808311    0.222420    0.503697    11.00000   -1.20000
AFIX   0
C27   1    0.792077    0.305601    0.417470    11.00000    0.01888    0.03920 =
         0.03022   -0.00943    0.01121   -0.00647
AFIX  43
H27   2    0.840347    0.308832    0.419360    11.00000   -1.20000
AFIX   0
C28   1    0.739665    0.352273    0.365329    11.00000    0.02717    0.03105 =
         0.02653   -0.00226    0.01450   -0.00873
AFIX  43
H28   2    0.752097    0.388439    0.331892    11.00000   -1.20000
AFIX   0
C29   1    0.668693    0.346203    0.361892    11.00000    0.02213    0.02075 =
         0.02138   -0.00130    0.00874   -0.00166
AFIX  43
H29   2    0.633837    0.379087    0.326060    11.00000   -1.20000
AFIX   0
C30   1    0.503459    0.322116    0.320711    11.00000    0.01912    0.01337 =
         0.01663    0.00016    0.00587   -0.00318
C31   1    0.508023    0.312811    0.238396    11.00000    0.02308    0.01875 =
         0.01956   -0.00011    0.00883    0.00196
AFIX  43
H31   2    0.548950    0.288527    0.234294    11.00000   -1.20000
AFIX   0
C32   1    0.455557    0.337428    0.162842    11.00000    0.03294    0.02423 =
         0.01558    0.00071    0.00918   -0.00086
AFIX  43
H32   2    0.461163    0.329938    0.108728    11.00000   -1.20000
AFIX   0
C33   1    0.395097    0.372867    0.166262    11.00000    0.02493    0.02546 =
         0.01897    0.00662    0.00206    0.00022
AFIX  43
H33   2    0.358796    0.389585    0.114814    11.00000   -1.20000
AFIX   0
C34   1    0.388433    0.383554    0.246200    11.00000    0.01857    0.02763 =
         0.02602    0.00405    0.00758    0.00243
AFIX  43
H34   2    0.347451    0.408133    0.249728    11.00000   -1.20000
AFIX   0
C35   1    0.441611    0.358372    0.321220    11.00000    0.01955    0.02300 =
         0.01771    0.00112    0.00783   -0.00187
AFIX  43
H35   2    0.435647    0.366141    0.375090    11.00000   -1.20000
AFIX   0
B2    3    0.087637    0.276473    0.423230    11.00000    0.01764    0.01372 =
         0.01364    0.00013    0.00607   -0.00012
C36   1    0.025558    0.321609    0.345948    11.00000    0.01773    0.01144 =
         0.01534   -0.00060    0.00436   -0.00288
C37   1   -0.034493    0.353431    0.358304    11.00000    0.01830    0.01739 =
         0.01899   -0.00197    0.00480   -0.00299
AFIX  43
H37   2   -0.037554    0.351416    0.414308    11.00000   -1.20000
AFIX   0
C38   1   -0.089628    0.387718    0.292426    11.00000    0.01762    0.01722 =
         0.03293   -0.00388    0.00298   -0.00097
AFIX  43
H38   2   -0.129004    0.408683    0.304030    11.00000   -1.20000
AFIX   0
C39   1   -0.087063    0.391274    0.209719    11.00000    0.02430    0.02017 =
         0.02695    0.00671   -0.00455   -0.00111
AFIX  43
H39   2   -0.124047    0.415271    0.164505    11.00000   -1.20000
AFIX   0
C40   1   -0.029722    0.359269    0.194299    11.00000    0.03025    0.02603 =
         0.01576    0.00450    0.00214   -0.00610
AFIX  43
H40   2   -0.027599    0.360727    0.137822    11.00000   -1.20000
AFIX   0
C41   1    0.024848    0.324975    0.260759    11.00000    0.02226    0.01824 =
         0.01708   -0.00026    0.00601   -0.00226
AFIX  43
H41   2    0.063234    0.302911    0.248052    11.00000   -1.20000
AFIX   0
C42   1    0.165249    0.274973    0.407389    11.00000    0.01757    0.01935 =
         0.01104   -0.00332    0.00336   -0.00127
C43   1    0.188606    0.332412    0.367591    11.00000    0.02088    0.01844 =
         0.01667   -0.00389    0.00662   -0.00242
AFIX  43
H43   2    0.158890    0.374376    0.349949    11.00000   -1.20000
AFIX   0
C44   1    0.253501    0.330582    0.352817    11.00000    0.02314    0.02560 =
         0.01830   -0.00333    0.00887   -0.00791
AFIX  43
H44   2    0.266999    0.370814    0.325643    11.00000   -1.20000
AFIX   0
C45   1    0.298387    0.270372    0.377577    11.00000    0.01589    0.03604 =
         0.01880   -0.00448    0.00631   -0.00323
AFIX  43
H45   2    0.341695    0.267960    0.365566    11.00000   -1.20000
AFIX   0
C46   1    0.278726    0.213688    0.420284    11.00000    0.01789    0.02900 =
         0.02391    0.00033    0.00394    0.00483
AFIX  43
H46   2    0.309534    0.172647    0.439362    11.00000   -1.20000
AFIX   0
C47   1    0.213971    0.216607    0.435377    11.00000    0.01972    0.02528 =
         0.01876    0.00254    0.00591    0.00044
AFIX  43
H47   2    0.202320    0.177526    0.465835    11.00000   -1.20000
AFIX   0
C48   1    0.105022    0.313292    0.519284    11.00000    0.01363    0.01651 =
         0.01498    0.00033    0.00568   -0.00249
C49   1    0.138107    0.273467    0.595627    11.00000    0.02155    0.01942 =
         0.01861    0.00229    0.00409   -0.00110
AFIX  43
H49   2    0.146274    0.222773    0.591257    11.00000   -1.20000
AFIX   0
C50   1    0.159467    0.304961    0.677417    11.00000    0.02332    0.03321 =
         0.01440    0.00393    0.00389   -0.00607
AFIX  43
H50   2    0.181195    0.275655    0.727302    11.00000   -1.20000
AFIX   0
C51   1    0.149197    0.378862    0.686447    11.00000    0.02323    0.03653 =
         0.01620   -0.00865    0.00966   -0.01183
AFIX  43
H51   2    0.164475    0.400810    0.742097    11.00000   -1.20000
AFIX   0
C52   1    0.116262    0.420114    0.612878    11.00000    0.02132    0.02172 =
         0.02553   -0.00863    0.01234   -0.00572
AFIX  43
H52   2    0.108627    0.470851    0.617810    11.00000   -1.20000
AFIX   0
C53   1    0.094277    0.387377    0.531585    11.00000    0.01532    0.01741 =
         0.01769   -0.00037    0.00649   -0.00224
AFIX  43
H53   2    0.070900    0.416700    0.482185    11.00000   -1.20000
AFIX   0
C54   1    0.054548    0.193855    0.419172    11.00000    0.01729    0.01515 =
         0.01180    0.00112    0.00255    0.00115
C55   1    0.009546    0.174203    0.464546    11.00000    0.02435    0.02093 =
         0.01516   -0.00076    0.00578   -0.00323
AFIX  43
H55   2    0.000642    0.209013    0.502145    11.00000   -1.20000
AFIX   0
C56   1   -0.022620    0.105751    0.456739    11.00000    0.03172    0.02766 =
         0.01837    0.00294    0.00808   -0.01117
AFIX  43
H56   2   -0.053096    0.094922    0.488316    11.00000   -1.20000
AFIX   0
C57   1   -0.010373    0.053428    0.403166    11.00000    0.03946    0.01772 =
         0.02322    0.00197    0.00289   -0.00888
AFIX  43
H57   2   -0.031703    0.006451    0.398276    11.00000   -1.20000
AFIX   0
C58   1    0.033437    0.070603    0.356819    11.00000    0.03379    0.01662 =
         0.02121   -0.00181    0.00315    0.00250
AFIX  43
H58   2    0.042313    0.035275    0.319742    11.00000   -1.20000
AFIX   0
C59   1    0.064491    0.139533    0.364459    11.00000    0.02193    0.01878 =
         0.01631    0.00003    0.00497    0.00260
AFIX  43
H59   2    0.093677    0.150338    0.331250    11.00000   -1.20000
AFIX   0
O1    5    0.230072   -0.004829    0.742627    11.00000    0.05459    0.03522 =
         0.02897    0.00698    0.01845    0.00350
C60   1    0.214377   -0.000461    0.665306    11.00000    0.02721    0.03109 =
         0.03063    0.00557    0.01168   -0.00709
C61   1    0.179378    0.066096    0.616526    11.00000    0.05464    0.04461 =
         0.05064    0.02319    0.00310   -0.00385
AFIX 137
H61A  2    0.214811    0.094217    0.600669    11.00000   -1.50000
H61B  2    0.160648    0.096139    0.652845    11.00000   -1.50000
H61C  2    0.139670    0.051677    0.564005    11.00000   -1.50000
AFIX   0
C62   1    0.231761   -0.061056    0.615829    11.00000    0.07586    0.06288 =
         0.04868   -0.00561    0.03672    0.00203
AFIX 137
H62A  2    0.189465   -0.072009    0.564525    11.00000   -1.50000
H62B  2    0.245409   -0.104571    0.652511    11.00000   -1.50000
H62C  2    0.271839   -0.046433    0.597917    11.00000   -1.50000
AFIX   0
O2    5    0.698972   -0.001486    0.711626    11.00000    0.04768    0.03872 =
         0.02860    0.01337    0.01250    0.00236
C63   1    0.689682    0.033591    0.646482    11.00000    0.02308    0.03026 =
         0.02043    0.00115    0.00271   -0.00759
C64   1    0.647635    0.102944    0.628561    11.00000    0.04950    0.03329 =
         0.02293    0.00373    0.00466    0.00288
AFIX 137
H64A  2    0.620945    0.107252    0.668099    11.00000   -1.50000
H64B  2    0.613729    0.102739    0.568710    11.00000   -1.50000
H64C  2    0.680603    0.144412    0.637099    11.00000   -1.50000
AFIX   0
C65   1    0.719944    0.009072    0.580026    11.00000    0.03624    0.06036 =
         0.03165   -0.00469    0.01290   -0.00192
AFIX 137
H65A  2    0.751320   -0.033225    0.602001    11.00000   -1.50000
H65B  2    0.747841    0.048872    0.567699    11.00000   -1.50000
H65C  2    0.680490   -0.004490    0.526852    11.00000   -1.50000
HKLF 4
REM   DMSGUA3.1BPH4  K-CCD MEASUREMENT (MONOKLINIC, P21/C)
REM R1 =  0.0454 for  10017 Fo > 4sig(Fo)  and  0.0753 for all  13908 data
REM    674 parameters refined using      0 restraints
END
WGHT      0.0447      2.1681
REM Highest difference peak  0.309,  deepest hole -0.234,  1-sigma level  0.043
Q1    1   0.0741  0.2327  0.4196  11.00000  0.05    0.31
Q2    1   0.5572  0.2408  0.4124  11.00000  0.05    0.29
Q3    1   0.0899  0.2966  0.4709  11.00000  0.05    0.28
Q4    1   0.5326  0.3082  0.3643  11.00000  0.05    0.27
Q5    1   0.0535  0.2991  0.3778  11.00000  0.05    0.26
Q6    1   0.2463  0.4946  0.4952  11.00000  0.05    0.26
Q7    1   0.6030  0.2869  0.4052  11.00000  0.05    0.25
Q8    1   0.4992  0.3115  0.2784  11.00000  0.05    0.25
Q9    1   0.5604  0.3079  0.4504  11.00000  0.05    0.25
Q10   1   0.2877  0.4594  0.5605  11.00000  0.05    0.24
;
data_global
_journal_date_recd_electronic     2013-01-29
_journal_date_accepted     2013-01-29
_journal_name_full     'Acta Crystallographica, Section E'
_journal_year     2013
_journal_volume     69
_journal_issue      3
_journal_page_first     o337
_journal_page_last     o338
_journal_paper_category     QO
_journal_paper_doi     10.1107/S1600536813003024
_journal_coeditor_code     ZL2531
_publ_contact_author_name     'Dr. Ioannis Tiritiris'
_publ_contact_author_address
;
Fakult\"at Chemie/Organische Chemie
Hochschule Aalen
Beethovenstrasse 1
D-73430 Aalen
Germany
;
_publ_contact_author_email     Ioannis.Tiritiris@htw-aalen.de
_publ_contact_author_fax     '49 7361 5762250'
_publ_contact_author_phone     '49 7361 5762230'
_publ_section_title
;\
<i>N</i>,<i>N</i>,<i>N</i>',<i>N</i>'-Tetramethyl-<i>N</i>''-[3-\
(trimethylazaniumyl)propyl]guanidinium bis(tetraphenylborate) acetone
disolvate
;
loop_
    _publ_author_name
    _publ_author_address
    'Tiritiris, Ioannis'
;
 Fakult\"at Chemie/Organische Chemie
 Hochschule Aalen
 Beethovenstrasse 1
 D-73430 Aalen
 Germany
;
