# Supplementary material for: N,N,N′,N′-Tetra­methyl-N′′-[3-(trimethyl­aza­nium­yl)prop­yl]guanidinium bis­(tetra­phenyl­borate) acetone disolvate
Source: Acta Crystallogr Sect E Struct Rep Online. 2013 Feb 2;69(Pt 3):o337–8. doi: 10.1107/S1600536813003024 (PMC3588446; doi:10.1107/S1600536813003024)
Supplement: Supplementary file 2 [file e-69-0o337-Isup2.hkl]

# 
# h,k,l, Fc-squared, Fo-squared, sigma(Fo-squared) and status flag 
# 
data_I
_shelx_title '  DMSGUA3.1BPH4  K-CCD MEASUREMENT (MONOKLINIC, P21/C)' 
_shelx_refln_list_code          4 
_shelx_F_calc_maximum      201.13 
_exptl_crystal_F_000      2096.00 
_reflns_d_resolution_high  0.7500 
 
loop_ 
 _symmetry_equiv_pos_as_xyz 
 'x, y, z' 
 '-x, y+1/2, -z+1/2' 
 '-x, -y, -z' 
 'x, -y-1/2, z-1/2' 
 
_cell_length_a    19.8630 
_cell_length_b    18.3212 
_cell_length_c    16.5349 
_cell_angle_alpha  90.000 
_cell_angle_beta  110.763 
_cell_angle_gamma  90.000 
 
_shelx_F_squared_multiplier     1.000 
 
loop_ 
 _refln_index_h 
 _refln_index_k 
 _refln_index_l 
 _refln_F_squared_calc 
 _refln_F_squared_meas 
 _refln_F_squared_sigma 
 _refln_observed_status 
   1   0   0       36.88       36.63      3.90 o 
   2   0   0     5419.51     4834.80     50.65 o 
   3   0   0      641.40      620.38     13.05 o 
   4   0   0    10322.98    10062.62    157.33 o 
   5   0   0     6495.96     5968.58     94.39 o 
   6   0   0     6134.03     5885.11     77.54 o 
   7   0   0     5913.35     5984.34     80.64 o 
   8   0   0     8936.62     9416.82    108.35 o 
   9   0   0      286.88      280.63      7.31 o 
  10   0   0      289.51      344.08      8.96 o 
  11   0   0       12.39       37.42      4.90 o 
  12   0   0       31.78       25.21      5.70 o 
  13   0   0     2777.68     2640.16     39.95 o 
  14   0   0     3084.06     3412.96     50.59 o 
  15   0   0     5857.13     5819.18     81.76 o 
  16   0   0     1183.47     1193.30     23.59 o 
  17   0   0      983.74      998.55     21.98 o 
  18   0   0        0.01       -4.06      8.95 o 
  19   0   0       32.78       95.15     17.91 o 
  20   0   0      513.33      587.30     39.04 o 
  21   0   0       15.95       48.78     17.90 o 
  22   0   0      309.87      336.70     34.17 o 
  23   0   0      168.27      213.04     30.07 o 
  24   0   0       92.27      126.83     30.91 o 
   1   1   0      133.46      133.35      5.99 o 
   2   1   0     7143.90     6535.85     35.56 o 
   3   1   0       85.80       47.83      4.46 o 
   4   1   0     2799.81     2861.29     31.44 o 
   5   1   0    15076.07    14393.58     86.07 o 
   6   1   0        2.90       -6.91      6.91 o 
   7   1   0       80.78       54.92      2.87 o 
   8   1   0      870.54      878.29     10.38 o 
   9   1   0     2153.91     2123.68     21.93 o 
  10   1   0     8796.80     9029.56     93.42 o 
  11   1   0     3539.36     3842.24     40.82 o 
  12   1   0      937.22      912.39     11.78 o 
  13   1   0       58.62       52.87      4.60 o 
  14   1   0      111.69       74.59      8.55 o 
  15   1   0        0.22        2.58      6.25 o 
  16   1   0      901.97      846.58     13.51 o 
  17   1   0     1288.71     1246.67     19.76 o 
  18   1   0      710.16      728.64     15.51 o 
  19   1   0        2.04        8.53     16.68 o 
  20   1   0       94.32       71.11     19.51 o 
  21   1   0      413.57      319.71     22.33 o 
  22   1   0      130.52      119.32     17.57 o 
  23   1   0      228.17      165.91     30.92 o 
  24   1   0      138.68       87.01     30.92 o 
   0   2   0     9962.84     9332.04     94.39 o 
   1   2   0      113.33      107.68      3.72 o 
   2   2   0     8513.20     8642.33     90.04 o 
   3   2   0     3478.49     3142.18     51.09 o 
   4   2   0     2322.41     2251.96     37.93 o 
   5   2   0     1314.99     1218.32     34.26 o 
   6   2   0     3716.36     3463.94     34.65 o 
   7   2   0      103.09       99.07      8.13 o 
   8   2   0      680.53      651.11     11.80 o 
   9   2   0       19.70       12.95      2.87 o 
  10   2   0     4058.69     4418.68     47.42 o 
  11   2   0      331.51      323.45      6.33 o 
  12   2   0      449.25      489.18     19.52 o 
  13   2   0        0.22       -4.48      4.48 o 
  14   2   0       54.75       70.35     10.58 o 
  15   2   0      152.58      119.01      7.17 o 
  16   2   0      146.72      113.50     13.01 o 
  17   2   0       20.91        4.13      9.76 o 
  18   2   0        4.15       -5.94      5.94 o 
  19   2   0       93.94       92.00      9.15 o 
  20   2   0        0.82       12.51     10.68 o 
  21   2   0       71.26      138.23     24.41 o 
  22   2   0      224.61      248.83     27.66 o 
  23   2   0      295.92      427.77     39.03 o 
  24   2   0       20.49       52.03     31.72 o 
   1   3   0     2614.31     2114.39     86.37 o 
   2   3   0    13306.85    12440.93    659.38 o 
   3   3   0      267.29      342.65      7.81 o 
   4   3   0     1198.95     1255.67     15.86 o 
   5   3   0     2773.29     2591.98     29.12 o 
   6   3   0      722.03      671.63     10.17 o 
   7   3   0     1273.76     1248.00     14.69 o 
   8   3   0      297.54      275.84      6.03 o 
   9   3   0     1318.12     1452.23     17.81 o 
  10   3   0     1132.66     1046.18     13.21 o 
  11   3   0     1252.92     1280.53     15.52 o 
  12   3   0      404.23      447.09      8.34 o 
  13   3   0      598.35      542.03     10.06 o 
  14   3   0      922.38      930.49     13.52 o 
  15   3   0      988.98     1048.45     28.47 o 
  16   3   0      190.18      153.87      8.57 o 
  17   3   0      207.69      202.76     21.94 o 
  18   3   0     1722.56     1700.73     29.89 o 
  19   3   0       38.55       74.78     12.35 o 
  20   3   0        1.93      -13.81     13.81 o 
  21   3   0       17.19      -21.96     21.96 o 
  22   3   0       12.32       13.01     23.57 o 
  23   3   0       12.44       24.41     24.41 o 
  24   3   0      183.07      214.69     39.83 o 
   1   4   0        0.41        1.20      5.08 o 
   3   4   0     2541.14     2472.24     31.60 o 
   4   4   0    25676.36    25934.15    269.01 o 
   5   4   0     3363.38     3139.65     37.35 o 
   6   4   0     1293.98     1138.90     14.95 o 
   7   4   0      282.30      211.26      6.91 o 
   8   4   0     2024.71     2064.41     23.30 o 
   9   4   0      207.74      181.52     11.81 o 
  10   4   0     6183.73     6212.41     65.17 o 
  11   4   0     4948.30     5241.13     56.19 o 
  12   4   0     5874.61     6230.66     66.25 o 
  13   4   0      909.72      953.64     17.10 o 
  14   4   0     3901.26     3875.56     43.90 o 
  15   4   0       16.20       22.89      5.85 o 
  16   4   0       42.17       29.57      7.51 o 
  17   4   0     1703.81     1774.56     28.17 o 
  18   4   0      324.57      319.12     13.20 o 
  19   4   0      243.42      215.67     16.73 o 
  20   4   0        0.69      -15.46     15.46 o 
  21   4   0       46.23       61.79     21.96 o 
  22   4   0       32.02       33.32     24.41 o 
  23   4   0        1.80      -17.06     17.06 o 
  24   4   0      209.64      218.75     29.27 o 
   1   5   0      316.31      289.02      8.91 o 
   2   5   0     6740.41     6534.27     59.04 o 
   3   5   0      612.69      508.16      8.59 o 
   4   5   0     3953.76     3846.71     47.87 o 
   5   5   0     1175.82     1256.75     18.57 o 
   6   5   0     1887.30     1950.94     25.09 o 
   7   5   0       21.50       14.87      3.30 o 
   8   5   0     7040.77     7366.47     75.59 o 
   9   5   0       43.74       54.60      6.91 o 
  10   5   0      271.16      315.48      7.04 o 
  11   5   0      313.88      361.88     20.34 o 
  12   5   0      455.10      528.13     11.81 o 
  13   5   0     1157.10     1047.77     15.26 o 
  14   5   0      966.79      972.12     15.45 o 
  15   5   0      297.92      302.70     15.86 o 
  16   5   0      629.15      673.49     19.54 o 
  17   5   0      125.39      129.80      8.12 o 
  18   5   0      198.77      179.05     11.46 o 
  19   5   0        2.75       23.88     15.76 o 
  20   5   0      179.83      182.97     22.77 o 
  21   5   0     1799.45     1927.08     61.06 o 
  22   5   0      134.93      139.88     22.77 o 
  23   5   0      601.58      607.63     39.84 o 
  24   5   0       31.94       13.81     28.46 o 
   0   6   0    28641.53    28313.20    460.17 o 
   1   6   0      421.72      399.93      9.59 o 
   2   6   0      101.46      109.65     11.81 o 
   3   6   0     1639.98     1574.07     23.94 o 
   4   6   0    22481.75    23068.02    174.04 o 
   5   6   0     1558.81     1612.05     22.29 o 
   6   6   0      820.84      912.60     14.61 o 
   7   6   0     1041.44     1181.98     16.98 o 
   8   6   0       56.49       60.49      4.49 o 
   9   6   0      491.07      484.12      8.20 o 
  10   6   0      115.97       84.26      4.86 o 
  11   6   0      965.57     1034.23     17.10 o 
  12   6   0        0.03       -5.70      5.70 o 
  13   6   0     1895.31     1807.37     52.53 o 
  14   6   0      437.92      405.91     25.62 o 
  15   6   0      299.09      279.60      9.62 o 
  16   6   0     1477.44     1492.93     24.52 o 
  17   6   0      270.06      182.58     15.46 o 
  18   6   0      244.26      236.83     12.70 o 
  19   6   0       65.20       63.06     15.99 o 
  20   6   0        0.31       22.76     22.76 o 
  21   6   0       84.98       66.69     20.32 o 
  22   6   0      459.37      516.49     36.59 o 
  23   6   0       33.33       55.28     28.46 o 
  24   6   0        6.35      -21.16     26.82 o 
   1   7   0     1171.30     1168.08     19.13 o 
   2   7   0     1993.69     2178.33     47.33 o 
   3   7   0       69.75       48.41      8.13 o 
   4   7   0     5105.42     5472.60     91.05 o 
   5   7   0      148.18      131.55      6.60 o 
   6   7   0       11.34       14.03      4.49 o 
   7   7   0       59.90       51.71      5.76 o 
   8   7   0       50.28       58.62      5.66 o 
   9   7   0       52.95       40.93      4.49 o 
  10   7   0       84.88       96.88      7.73 o 
  11   7   0      364.41      377.21      7.99 o 
  12   7   0     1428.85     1416.26     18.77 o 
  13   7   0     2332.02     2414.23     28.97 o 
  14   7   0     1816.52     1839.55     43.17 o 
  15   7   0     1238.80     1316.83     22.13 o 
  16   7   0       11.17       -3.59      5.16 o 
  17   7   0       58.16       65.55      9.76 o 
  18   7   0       98.56       85.35     10.74 o 
  19   7   0        1.14       22.10     20.11 o 
  20   7   0       99.95      113.02     22.77 o 
  21   7   0       22.33       13.01     25.21 o 
  22   7   0       44.67       34.97     26.82 o 
  23   7   0       31.04       55.28     22.76 o 
   0   8   0     4087.40     4515.18     91.05 o 
   1   8   0      235.96      257.04     25.22 o 
   2   8   0    18788.88    19792.18    256.42 o 
   3   8   0     5298.98     5443.22     74.80 o 
   4   8   0     5951.05     6322.86     85.59 o 
   5   8   0     1240.53     1301.82     18.91 o 
   6   8   0     2490.97     2556.46     34.72 o 
   7   8   0      609.38      652.69     25.23 o 
   8   8   0      179.56      190.07     10.58 o 
   9   8   0       41.07       53.11      4.86 o 
  10   8   0       71.10       62.28      6.50 o 
  11   8   0      230.96      248.22      7.62 o 
  12   8   0      548.97      531.21     10.99 o 
  13   8   0     7042.59     7533.56    140.80 o 
  14   8   0        3.18      -12.59     12.59 o 
  15   8   0       67.40       62.80      7.97 o 
  16   8   0     2438.71     2239.41     36.56 o 
  17   8   0      228.57      229.52     10.89 o 
  18   8   0      216.96      217.32     18.83 o 
  19   8   0      203.61      156.15     22.77 o 
  20   8   0        0.07      -21.16     26.02 o 
  21   8   0      154.03      111.42     23.57 o 
  22   8   0       14.50      -21.16     28.46 o 
  23   8   0      845.42      853.39     46.36 o 
   1   9   0      931.85      999.71     17.63 o 
   2   9   0     4297.34     4707.07     65.87 o 
   3   9   0     5522.33     5739.37     86.66 o 
   4   9   0     6868.32     7393.74    100.45 o 
   5   9   0      827.10      722.17     15.05 o 
   6   9   0     1779.57     1747.22     26.22 o 
   7   9   0     2060.20     2073.78     29.82 o 
   8   9   0     1429.97     1529.06     23.65 o 
   9   9   0      126.42      142.29      7.75 o 
  10   9   0      458.13      519.97     13.42 o 
  11   9   0     1658.62     1694.30     24.85 o 
  12   9   0       73.49       73.94     11.38 o 
  13   9   0     1055.61      994.50     18.31 o 
  14   9   0       72.21       78.10      7.51 o 
  15   9   0       19.57        8.68     14.23 o 
  16   9   0      835.55      792.51     18.34 o 
  17   9   0      127.45      139.68     12.61 o 
  18   9   0      144.26      195.64     34.15 o 
  19   9   0        5.52        1.02     15.43 o 
  20   9   0       76.97       42.28     31.72 o 
  21   9   0      389.38      370.05     29.28 o 
  22   9   0       57.33       56.93     30.91 o 
  23   9   0       49.24      125.22     47.17 o 
   0  10   0     2097.19     2238.03     67.69 o 
   1  10   0      487.42      539.57     13.84 o 
   2  10   0      107.60       92.33     11.79 o 
   3  10   0     1886.02     2017.21     31.39 o 
   4  10   0     2907.46     3257.34    146.92 o 
   5  10   0     4279.33     4505.34     59.25 o 
   6  10   0       74.77       91.99      7.73 o 
   7  10   0     1523.39     1571.13     25.66 o 
   8  10   0      843.44      858.14     16.28 o 
   9  10   0      846.03      892.32     21.56 o 
  10  10   0       63.26       53.16     13.01 o 
  11  10   0     1178.87     1105.30     19.10 o 
  12  10   0      544.12      575.36     14.64 o 
  13  10   0      600.00      647.52     16.29 o 
  14  10   0     1265.99     1161.53     20.18 o 
  15  10   0       38.03       53.30     10.98 o 
  16  10   0     2237.16     2151.05     72.09 o 
  17  10   0      103.28      162.63     37.80 o 
  18  10   0        0.80        8.33     33.34 o 
  19  10   0      306.13      253.36     21.70 o 
  20  10   0      123.20      151.25     33.33 o 
  21  10   0       15.68       25.21     24.41 o 
  22  10   0        0.41       34.16     24.41 o 
   1  11   0      241.58      229.29      8.72 o 
   2  11   0      590.89      607.19     15.04 o 
   3  11   0      685.66      634.37     22.78 o 
   4  11   0      369.57      393.54     12.33 o 
   5  11   0       86.24       89.33      9.00 o 
   6  11   0        0.82      -14.30     15.05 o 
   7  11   0      257.47      283.13      9.73 o 
   8  11   0     1579.98     1639.93     48.06 o 
   9  11   0       44.45       35.32      9.35 o 
  10  11   0        3.43       11.27      8.57 o 
  11  11   0      446.10      495.55     20.74 o 
  12  11   0      710.51      731.38     15.28 o 
  13  11   0       29.80       14.21      7.71 o 
  14  11   0       26.34       16.36      7.17 o 
  15  11   0       34.79       26.47      9.18 o 
  16  11   0      153.54      203.69     40.25 o 
  17  11   0      410.47      482.10     28.69 o 
  18  11   0       41.52       18.90     16.19 o 
  19  11   0      198.75      241.43     22.33 o 
  20  11   0       20.15       -7.31     32.52 o 
  21  11   0        0.03       10.56     24.41 o 
  22  11   0      110.01      145.54     54.48 o 
   0  12   0     1420.17     1542.71     43.17 o 
   1  12   0       42.58       63.90     13.43 o 
   2  12   0     1079.67     1023.64     20.33 o 
   3  12   0       16.89       21.51     14.63 o 
   4  12   0     4473.02     4938.31     91.94 o 
   5  12   0       11.24       13.96     28.06 o 
   6  12   0       42.72       38.72     13.83 o 
   7  12   0      180.34      185.61      9.73 o 
   8  12   0        5.54       -0.28      7.62 o 
   9  12   0      434.47      478.14     13.48 o 
  10  12   0        9.67       11.65      7.41 o 
  11  12   0       65.50       90.85     10.89 o 
  12  12   0       12.41       10.77      7.97 o 
  13  12   0      212.48      174.65     10.68 o 
  14  12   0      160.24      163.60     12.05 o 
  15  12   0      311.06      297.20     20.32 o 
  16  12   0      226.60      253.01     22.04 o 
  17  12   0      246.06      253.18     22.86 o 
  18  12   0        9.65       -5.36     28.87 o 
  19  12   0      265.27      364.67     74.43 o 
  20  12   0      237.47      173.22     27.66 o 
  21  12   0       13.67       17.06     31.72 o 
   1  13   0      871.86      998.36     77.32 o 
   2  13   0      777.83      840.76     28.47 o 
   3  13   0       11.65       12.94      9.76 o 
   4  13   0       44.97       28.17      8.57 o 
   5  13   0       69.79       63.62      8.55 o 
   6  13   0       10.17       31.39      7.99 o 
   7  13   0     1093.98     1095.16     20.28 o 
   8  13   0      217.87      242.65     11.77 o 
   9  13   0     2059.91     2041.74     34.59 o 
  10  13   0      390.43      389.27     13.80 o 
  11  13   0      850.64      828.31     66.31 o 
  12  13   0     2938.14     2890.94     55.60 o 
  13  13   0      123.96      140.74     13.48 o 
  14  13   0      109.45      100.94     17.39 o 
  15  13   0       21.97      -11.74     23.16 o 
  16  13   0      147.67      167.77     26.42 o 
  17  13   0      397.26      403.16     27.65 o 
  18  13   0       97.37      118.65     26.92 o 
  19  13   0       51.93       48.07     31.30 o 
  20  13   0       22.56      -26.02     26.02 o 
   0  14   0      424.63      439.99     20.59 o 
   1  14   0      653.31      666.38     23.20 o 
   2  14   0     2329.68     2518.54     99.02 o 
   3  14   0       33.48       46.96     13.01 o 
   4  14   0       24.38       28.09     11.29 o 
   5  14   0     1448.32     1404.58     30.94 o 
   6  14   0      713.10      739.53     17.00 o 
   7  14   0     1604.62     1613.57     28.50 o 
   8  14   0     2082.84     1932.70     32.82 o 
   9  14   0      124.10      112.44     12.19 o 
  10  14   0      542.70      566.78     16.66 o 
  11  14   0       24.96       16.73      9.76 o 
  12  14   0     1156.68      996.58     24.22 o 
  13  14   0      200.01      152.86     16.66 o 
  14  14   0      155.52      127.15     19.51 o 
  15  14   0      157.35      153.76     23.57 o 
  16  14   0       12.20      -16.72     27.33 o 
  17  14   0        1.98       25.72     26.02 o 
  18  14   0      505.64      520.18     28.43 o 
  19  14   0       31.93       53.68     29.27 o 
  20  14   0      936.26     1060.92     56.12 o 
   1  15   0      129.27      173.19     14.40 o 
   2  15   0     1418.89     1527.73     58.21 o 
   3  15   0      910.14      832.31     20.08 o 
   4  15   0      410.19      370.29     13.75 o 
   5  15   0        8.60       -0.45     14.07 o 
   6  15   0      339.40      429.92     14.25 o 
   7  15   0      208.65      214.29     11.20 o 
   8  15   0      565.53      619.93     16.96 o 
   9  15   0      569.12      504.75     19.92 o 
  10  15   0      459.07      498.12     49.62 o 
  11  15   0      296.44      281.69     12.61 o 
  12  15   0      365.30      423.72     18.96 o 
  13  15   0     1313.32     1329.96     33.94 o 
  14  15   0       54.25       39.51     13.23 o 
  15  15   0       82.42       68.63     13.79 o 
  16  15   0       15.80        6.42     14.24 o 
  17  15   0        8.03       31.54     26.84 o 
  18  15   0       65.25       38.72     17.94 o 
  19  15   0       85.43      120.68     20.69 o 
   0  16   0       83.44      116.59     16.01 o 
   1  16   0      127.18       66.91     14.64 o 
   2  16   0      114.82      154.97     11.57 o 
   3  16   0      258.58      247.40     13.79 o 
   4  16   0     1117.97     1212.79     26.79 o 
   5  16   0        0.17       -5.91     13.65 o 
   6  16   0       11.31        2.69      9.95 o 
   7  16   0      616.00      613.88     17.81 o 
   8  16   0     1023.51     1003.44     22.45 o 
   9  16   0        4.63       26.84     10.36 o 
  10  16   0     1425.51     1419.49     39.49 o 
  11  16   0     1200.05     1168.09     30.78 o 
  12  16   0      356.01      344.77     18.36 o 
  13  16   0       64.32       52.76     15.63 o 
  14  16   0       21.36       29.27     17.26 o 
  15  16   0       22.36       20.67     15.80 o 
  16  16   0        8.86        8.02     12.49 o 
  17  16   0        2.21        4.33     15.24 o 
  18  16   0       87.82      108.25     21.05 o 
   1  17   0        6.40        7.87     17.48 o 
   2  17   0      446.71      461.45     34.18 o 
   3  17   0     1223.80     1131.30     27.18 o 
   4  17   0      861.85      916.67     69.16 o 
   5  17   0       25.40       14.91     39.02 o 
   6  17   0      165.38      184.67     13.19 o 
   7  17   0       18.33        3.65     12.66 o 
   8  17   0      984.62      990.18     36.60 o 
   9  17   0      425.21      361.40     15.39 o 
  10  17   0        0.84       -9.50     13.06 o 
  11  17   0      556.57      497.25     22.77 o 
  12  17   0      164.86      148.49     17.80 o 
  13  17   0      290.93      297.80     37.00 o 
  14  17   0       15.60       32.18     31.30 o 
  15  17   0       62.08       59.79     20.70 o 
  16  17   0       84.04      105.84     18.11 o 
  17  17   0       21.73       27.09     21.94 o 
   0  18   0     3678.03     3780.21    101.89 o 
   1  18   0       94.33       92.15     17.49 o 
   2  18   0      135.88      129.42     14.24 o 
   3  18   0      139.68      133.85     29.67 o 
   4  18   0       11.73        3.93     12.92 o 
   5  18   0      366.34      380.61     17.11 o 
   6  18   0      111.30       65.39     11.77 o 
   7  18   0      769.49      811.08     42.72 o 
   8  18   0      201.12      201.15     15.39 o 
   9  18   0      198.24      179.85     24.41 o 
  10  18   0      329.26      221.75     20.26 o 
  11  18   0      962.97      853.85     26.17 o 
  12  18   0     1167.09     1257.09     33.82 o 
  13  18   0      242.35      188.97     19.11 o 
  14  18   0       27.74      -14.71     14.91 o 
  15  18   0        1.64      -12.99     18.15 o 
  16  18   0      297.61      369.62     24.61 o 
   1  19   0     2857.96     2859.00     58.21 o 
   2  19   0       18.07        8.93     39.02 o 
   3  19   0      103.49       84.00     18.29 o 
   4  19   0       24.89       -2.03     37.80 o 
   5  19   0       24.92       23.00     13.43 o 
   6  19   0        0.38        2.43     17.08 o 
   7  19   0      626.80      583.33     22.58 o 
   8  19   0      530.21      526.82     26.45 o 
   9  19   0      119.88      132.68     17.57 o 
  10  19   0      251.65      250.22     21.65 o 
  11  19   0      742.40      685.79     28.77 o 
  12  19   0      365.08      404.87     24.44 o 
  13  19   0      194.42      191.58     24.89 o 
  14  19   0        9.48      -10.14     21.54 o 
  15  19   0      557.03      586.83     29.85 o 
   0  20   0      621.19      694.56     35.60 o 
   1  20   0      286.99      247.91     20.48 o 
   2  20   0       44.36       -9.00     22.08 o 
   3  20   0       28.29       35.73     16.33 o 
   4  20   0       79.08       61.46     19.20 o 
   5  20   0      411.95      400.64     21.14 o 
   6  20   0       25.88       23.42     15.61 o 
   7  20   0      274.80      301.85     19.56 o 
   8  20   0      464.56      428.85     25.87 o 
   9  20   0      712.74      712.99     29.99 o 
  10  20   0       11.48        6.60     30.49 o 
  11  20   0        4.04       -1.66     36.19 o 
  12  20   0       10.89       -5.31     20.89 o 
  13  20   0        0.25      -24.16     65.04 o 
  14  20   0      169.40      189.73     20.89 o 
   1  21   0     1812.44     1748.40     87.51 o 
   2  21   0      731.02      662.72     27.87 o 
   3  21   0       68.21       44.76     44.30 o 
   4  21   0        8.79      -14.49     16.95 o 
   5  21   0        4.77      -16.74     20.97 o 
   6  21   0       32.12       36.29     16.41 o 
   7  21   0       11.80       -6.51     17.78 o 
   8  21   0        9.25       16.37     17.58 o 
   9  21   0        0.59       17.20     19.84 o 
  10  21   0      222.65      192.30     23.17 o 
  11  21   0      127.47      145.89     18.95 o 
  12  21   0      389.62      337.60     23.06 o 
   0  22   0        1.90       29.37     73.99 o 
   1  22   0      222.14      195.87     22.67 o 
   2  22   0      325.03      325.44     25.22 o 
   3  22   0      243.01      173.43     26.69 o 
   4  22   0      656.82      733.84     43.12 o 
   5  22   0       45.97       26.99     41.47 o 
   6  22   0       81.19      126.20     23.81 o 
   7  22   0        2.87       -3.71     18.47 o 
   8  22   0       77.90      103.94     22.46 o 
   9  22   0       65.82       39.16     39.85 o 
  10  22   0      398.89      403.91     26.42 o 
   1  23   0        4.74      -24.71     30.07 o 
   2  23   0       19.52       38.56     20.97 o 
   3  23   0      231.34      267.47     27.91 o 
   4  23   0        5.69        6.08     23.51 o 
   5  23   0       14.47       13.79     29.67 o 
   6  23   0      239.56      256.27     23.23 o 
   7  23   0       67.39       70.71     21.18 o 
   8  23   0       24.44       43.76     19.34 o 
   0  24   0       41.75       24.28     27.52 o 
   1  24   0      541.26      579.68     38.04 o 
   2  24   0      543.88      552.22     32.01 o 
   3  24   0       11.67      -30.75     30.75 o 
   4  24   0      125.92      106.29     49.20 o 
 -25   1   1       33.60       32.52     23.57 o 
 -24   1   1       39.33       50.43     32.52 o 
 -23   1   1       29.81       37.80     45.55 o 
 -22   1   1      608.52      731.35     31.62 o 
 -21   1   1      352.56      327.77     20.62 o 
 -20   1   1       46.37       50.11     32.12 o 
 -19   1   1        9.96       15.86     15.86 o 
 -18   1   1       82.94       78.21      8.90 o 
 -17   1   1      201.06      217.19      9.38 o 
 -16   1   1      349.31      377.08      9.77 o 
 -15   1   1       73.07       68.38      5.76 o 
 -14   1   1      163.78      141.29      8.13 o 
 -13   1   1     2897.63     3002.08     32.82 o 
 -12   1   1      201.85      185.83      5.76 o 
 -11   1   1     1463.71     1527.22     16.99 o 
 -10   1   1      781.07      823.00     10.37 o 
  -9   1   1      458.85      463.94      7.33 o 
  -8   1   1     2662.79     2486.78     25.13 o 
  -7   1   1     1855.78     1885.65     19.33 o 
  -6   1   1    39926.91    41367.15    288.96 o 
  -5   1   1     6904.50     6645.13     66.35 o 
  -4   1   1     8843.58     8305.56     93.95 o 
  -3   1   1      656.01      482.38     22.41 o 
  -2   1   1    17263.39    17130.49    112.89 o 
  -1   1   1        9.44       -2.43      2.43 o 
   0   1   1    15557.19    15094.82    132.59 o 
   1   1   1      744.03      709.80     11.77 o 
   2   1   1      491.73      499.88     17.12 o 
   3   1   1     3814.12     3340.76     36.75 o 
   5   1   1    11574.41    10721.72    113.02 o 
   6   1   1      429.72      398.68      9.78 o 
   7   1   1        5.24       32.05      3.12 o 
   8   1   1     2170.02     2110.42     22.16 o 
   9   1   1      221.81      275.86      5.70 o 
  10   1   1     1173.29     1080.77     12.96 o 
  11   1   1       84.09       48.36      6.10 o 
  12   1   1      186.43      240.66      6.03 o 
  13   1   1     2509.33     2535.40     26.84 o 
  14   1   1      887.37      891.89     12.86 o 
  15   1   1     1394.85     1407.50     18.99 o 
  16   1   1        0.37       -4.60      4.60 o 
  17   1   1      159.28      134.59      7.47 o 
  18   1   1        5.09        0.07      8.55 o 
  19   1   1     1255.82     1353.72     36.17 o 
  20   1   1      137.23      155.55     26.42 o 
  21   1   1      860.91      954.13     34.23 o 
  22   1   1       21.35       38.67     12.49 o 
  23   1   1        9.91      -25.21     25.21 o 
  24   1   1      467.25      453.84     35.78 o 
 -25   2   1       13.76       16.26     34.16 o 
 -24   2   1      422.10      560.37     47.19 o 
 -23   2   1      416.05      396.89     42.29 o 
 -22   2   1        0.14       20.31     21.96 o 
 -21   2   1      208.21      221.01     18.29 o 
 -20   2   1       15.27       38.02     38.22 o 
 -19   2   1     3177.77     3141.12     48.95 o 
 -18   2   1      533.97      482.04     12.28 o 
 -17   2   1     4615.37     4608.59     68.59 o 
 -16   2   1      119.29      100.58     10.16 o 
 -15   2   1       83.16       94.58     14.63 o 
 -14   2   1       17.89        7.33      5.17 o 
 -13   2   1      247.73      203.64      6.60 o 
 -12   2   1       83.06      131.78      9.35 o 
 -11   2   1     3765.28     3590.96     38.01 o 
 -10   2   1      670.77      660.07     10.06 o 
  -9   2   1     1509.72     1538.89     18.15 o 
  -8   2   1      446.37      490.26      8.34 o 
  -7   2   1    16318.80    16329.81    156.16 o 
  -6   2   1      146.30       90.41      3.72 o 
  -5   2   1    17939.79    17504.52    181.53 o 
  -3   2   1      924.10      775.80     38.77 o 
  -2   2   1      659.29      641.10     17.27 o 
   1   2   1      403.24      398.75     13.03 o 
   2   2   1      311.65      313.68      4.20 o 
   3   2   1    10969.96    10659.36    150.79 o 
   4   2   1      108.27      135.01      3.55 o 
   5   2   1     7255.99     7048.92     68.84 o 
   6   2   1     3722.73     3742.22     38.27 o 
   7   2   1       84.91       77.79      6.93 o 
   8   2   1      679.83      697.22      8.64 o 
   9   2   1      726.98      675.67      8.64 o 
  10   2   1     1331.90     1309.63     15.26 o 
  11   2   1      354.12      412.56      7.17 o 
  12   2   1     1437.01     1557.83     18.34 o 
  13   2   1       37.90       28.54      4.60 o 
  14   2   1     5914.54     6364.64     96.52 o 
  15   2   1       80.30       76.76      6.10 o 
  16   2   1        0.13      -21.84     22.36 o 
  17   2   1     2245.32     2223.61     31.11 o 
  18   2   1      929.15      931.88     19.12 o 
  19   2   1      887.81      938.94     29.33 o 
  20   2   1        9.77       41.47     21.96 o 
  21   2   1       47.20       39.02     21.16 o 
  22   2   1        5.16       15.46     22.76 o 
  23   2   1       63.54       44.73     29.27 o 
  24   2   1       44.93       57.73     30.91 o 
 -24   3   1      253.95      334.24     42.28 o 
 -23   3   1      848.75      927.45     54.51 o 
 -22   3   1       54.42       33.32     23.57 o 
 -21   3   1       98.25      116.27     22.77 o 
 -20   3   1        5.19        5.70     18.71 o 
 -19   3   1        5.34       26.77     14.63 o 
 -18   3   1     1328.59     1263.18     40.71 o 
 -17   3   1     2543.60     2666.17     38.71 o 
 -16   3   1      147.74      117.62      7.17 o 
 -15   3   1       67.21       82.96      6.33 o 
 -14   3   1     1085.96     1040.36     15.51 o 
 -13   3   1     2407.66     2489.50     37.92 o 
 -12   3   1      809.83      772.25     11.21 o 
 -11   3   1      111.73      122.34      4.86 o 
 -10   3   1      421.39      385.11     10.58 o 
  -9   3   1     3091.62     3264.31     36.11 o 
  -8   3   1     8708.04     8801.16     90.59 o 
  -7   3   1      886.88      834.24     10.75 o 
  -6   3   1    10408.17     9857.70    105.10 o 
  -5   3   1     3291.50     3010.98     33.74 o 
  -4   3   1      607.17      613.17     15.89 o 
  -3   3   1     1528.05     1582.66     24.16 o 
  -2   3   1      154.94      143.27     19.94 o 
  -1   3   1       60.88       31.80     12.61 o 
   0   3   1    26635.91    25458.91    463.58 o 
   1   3   1        0.05        2.31      4.88 o 
   2   3   1    18427.61    18856.13    418.10 o 
   3   3   1     1119.16     1054.71     16.25 o 
   4   3   1     9945.75     9611.38    108.95 o 
   5   3   1      804.61      738.38     10.10 o 
   6   3   1    12189.80    12388.73    131.68 o 
   7   3   1       55.91       38.56      3.30 o 
   8   3   1    15531.81    16125.45    276.11 o 
   9   3   1     1265.38     1183.01     15.06 o 
  10   3   1      932.20      979.42     13.08 o 
  11   3   1      605.09      588.73      9.77 o 
  12   3   1     4774.57     5071.85     53.36 o 
  13   3   1        0.41       -5.28      5.28 o 
  14   3   1       11.52       14.64      6.10 o 
  15   3   1     9824.37    10304.26    121.19 o 
  16   3   1      117.01      106.45     10.98 o 
  17   3   1       46.44       47.58      7.75 o 
  18   3   1      505.25      469.68     13.67 o 
  19   3   1      200.91      218.75     21.96 o 
  20   3   1      151.74      156.15     19.51 o 
  21   3   1      137.60      133.38     22.77 o 
  22   3   1        9.18        5.70     18.71 o 
  23   3   1       56.29       69.13     25.21 o 
  24   3   1        3.57       13.01     22.76 o 
 -24   4   1       68.13       27.66     40.67 o 
 -23   4   1     1861.33     1896.94     73.28 o 
 -22   4   1       48.27       13.01     20.32 o 
 -21   4   1      818.84      929.11     43.10 o 
 -20   4   1       56.27       59.67     38.62 o 
 -19   4   1     2858.86     2874.72     49.53 o 
 -18   4   1      411.21      419.96     13.83 o 
 -17   4   1     1242.70     1224.92     21.33 o 
 -16   4   1      126.83      106.96     17.06 o 
 -15   4   1     2281.93     2300.38     29.17 o 
 -14   4   1      444.66      446.22     11.79 o 
 -13   4   1       34.79       43.08      5.26 o 
 -12   4   1       92.44       87.62     10.98 o 
 -11   4   1      306.31      266.16      6.45 o 
 -10   4   1      164.07      178.62      8.13 o 
  -9   4   1       10.08        3.71      3.91 o 
  -8   4   1      216.33      225.81      8.94 o 
  -7   4   1        0.07       -4.67      4.67 o 
  -6   4   1      342.19      373.40      6.60 o 
  -5   4   1     1809.14     1852.67     23.37 o 
  -4   4   1     6240.01     6055.53     74.44 o 
  -3   4   1     2426.38     2390.82     30.28 o 
  -1   4   1     9016.48     8595.48    195.22 o 
   0   4   1    17101.04    17155.74    538.22 o 
   1   4   1      827.83      759.81     15.50 o 
   2   4   1     1208.03     1166.59     51.00 o 
   3   4   1     1166.35      986.84     13.71 o 
   4   4   1    40453.86    41486.00    523.62 o 
   5   4   1    12632.77    12409.61    220.63 o 
   6   4   1       82.22       85.18      3.30 o 
   7   4   1       35.91       29.72      8.55 o 
   8   4   1      171.12      200.84      8.13 o 
   9   4   1     1231.67     1274.83     17.11 o 
  10   4   1      785.32      892.22     12.31 o 
  11   4   1      234.63      218.62     13.41 o 
  12   4   1        0.19        3.00      2.91 o 
  13   4   1     3914.08     4064.54     44.70 o 
  14   4   1      152.31      175.28     15.86 o 
  15   4   1       12.64        2.18      6.92 o 
  16   4   1      383.13      370.13     43.51 o 
  17   4   1      974.41     1000.58     19.71 o 
  18   4   1        4.84       27.36     16.26 o 
  19   4   1      170.50      195.98     20.32 o 
  20   4   1      234.17      209.80     24.41 o 
  21   4   1       15.92       16.26     22.76 o 
  22   4   1       32.67       22.76     28.46 o 
  23   4   1        8.74       15.46     27.66 o 
 -24   5   1       22.09       33.32     31.72 o 
 -23   5   1      219.13      186.23     34.17 o 
 -22   5   1      626.92      666.21     38.24 o 
 -21   5   1      356.47      374.11     31.72 o 
 -20   5   1       26.62        2.45     26.02 o 
 -19   5   1      112.67      104.09     13.53 o 
 -18   5   1     1100.64     1091.09     23.07 o 
 -17   5   1      207.52      219.86     20.74 o 
 -16   5   1       79.09       58.86     29.27 o 
 -15   5   1       44.30       31.62      6.45 o 
 -14   5   1      160.48      155.11      7.04 o 
 -13   5   1      729.34      681.76     11.35 o 
 -12   5   1      671.07      687.31     19.53 o 
 -11   5   1        4.83       -7.43      8.53 o 
 -10   5   1     2686.10     2548.01     29.21 o 
  -9   5   1     1553.55     1632.10     22.39 o 
  -8   5   1      572.85      555.87     16.27 o 
  -7   5   1        7.15        1.00      7.33 o 
  -6   5   1      452.52      435.27      7.75 o 
  -5   5   1      619.26      512.43      9.16 o 
  -4   5   1     3262.35     3218.83     40.22 o 
  -3   5   1     1235.77     1071.36     17.27 o 
  -2   5   1     9760.81     9629.63    123.48 o 
  -1   5   1      410.58      383.91     21.98 o 
   0   5   1     4460.56     4524.78     60.51 o 
   1   5   1     1671.91     1558.48     34.70 o 
   2   5   1    11717.50    11340.67    177.87 o 
   3   5   1      613.03      571.34     14.65 o 
   4   5   1      225.94      161.89      5.09 o 
   5   5   1    17995.87    18002.66    200.57 o 
   6   5   1     3156.05     3313.66     40.17 o 
   7   5   1     1229.11     1161.47     14.84 o 
   8   5   1     3568.55     3661.06     40.22 o 
   9   5   1     2746.34     2864.83     31.97 o 
  10   5   1       27.53       21.80      8.93 o 
  11   5   1      148.63      175.53      5.85 o 
  12   5   1      825.00      882.30     21.16 o 
  13   5   1      490.14      535.74     23.18 o 
  14   5   1       57.29       55.66      6.91 o 
  15   5   1      199.38      217.94      8.25 o 
  16   5   1      180.33      189.62     23.99 o 
  17   5   1        0.28        9.43     26.42 o 
  18   5   1       27.92        9.07     15.34 o 
  19   5   1      847.72      964.95     39.85 o 
  20   5   1       59.58      117.92     27.66 o 
  21   5   1     1130.18     1251.53     55.33 o 
  22   5   1      454.80      535.20     39.04 o 
  23   5   1      135.46      163.45     33.33 o 
 -24   6   1      474.37      502.63     38.23 o 
 -23   6   1       97.50      118.72     26.82 o 
 -22   6   1        8.32      -26.02     26.02 o 
 -21   6   1      668.89      695.52     34.18 o 
 -20   6   1       52.49       18.82     21.96 o 
 -19   6   1        2.43       -4.27     18.34 o 
 -18   6   1      232.35      236.66     19.52 o 
 -17   6   1      130.88      115.40      9.76 o 
 -16   6   1      401.45      321.60     17.09 o 
 -15   6   1     1749.91     1715.89     43.99 o 
 -14   6   1     2849.25     2817.50     33.27 o 
 -13   6   1     2590.59     2546.44     30.15 o 
 -12   6   1        5.38        7.22      4.49 o 
 -11   6   1      878.77     1037.18     14.83 o 
 -10   6   1     1777.67     1840.67     22.32 o 
  -9   6   1        8.50       14.29      6.08 o 
  -8   6   1       10.77       17.49      4.07 o 
  -7   6   1      934.46      887.24     15.48 o 
  -6   6   1      660.45      657.96     11.71 o 
  -5   6   1     5395.52     5508.46     68.05 o 
  -4   6   1      676.12      596.30     10.54 o 
  -3   6   1     2069.48     2065.74     29.45 o 
  -2   6   1      232.63      132.47      9.78 o 
  -1   6   1      617.12      567.11     11.51 o 
   0   6   1    15307.25    14564.52    317.53 o 
   1   6   1        2.31       -4.92      4.92 o 
   2   6   1     4649.39     4738.23     72.68 o 
   3   6   1        1.77       -3.91      3.91 o 
   4   6   1     2763.97     2952.72     38.28 o 
   5   6   1      450.26      407.28      8.64 o 
   6   6   1    28544.29    30411.20    359.73 o 
   7   6   1       28.26       41.77      3.91 o 
   8   6   1     1440.99     1546.51     22.41 o 
   9   6   1      171.54      127.69      4.86 o 
  10   6   1      773.46      775.28     11.71 o 
  11   6   1       73.01       67.47      9.35 o 
  12   6   1     2338.24     2279.10     27.01 o 
  13   6   1      818.39      860.17     13.68 o 
  14   6   1      127.43      132.01     19.93 o 
  15   6   1       42.25       33.26      7.56 o 
  16   6   1       76.76       92.98     28.04 o 
  17   6   1      891.51      912.94     19.36 o 
  18   6   1     1786.67     1847.20     41.66 o 
  19   6   1      274.05      236.67     28.47 o 
  20   6   1       18.60       28.46     21.96 o 
  21   6   1       25.60       49.58     29.27 o 
  22   6   1      113.73       90.26     25.21 o 
  23   6   1        0.32      -27.66     27.66 o 
 -24   7   1       40.84       21.16     43.08 o 
 -23   7   1      234.79      229.31     34.17 o 
 -22   7   1      371.76      343.22     32.53 o 
 -21   7   1       33.05       19.51     23.57 o 
 -20   7   1       76.15      116.85     21.14 o 
 -19   7   1      583.65      569.28     21.81 o 
 -18   7   1      239.31      235.04     14.35 o 
 -17   7   1       47.46       56.50     24.39 o 
 -16   7   1      143.89      110.92      9.36 o 
 -15   7   1      488.51      459.67     11.72 o 
 -14   7   1      583.05      585.31     12.28 o 
 -13   7   1      193.46      165.08     13.01 o 
 -12   7   1      227.79      206.04      7.04 o 
 -11   7   1      119.24      126.08      5.66 o 
 -10   7   1      617.48      751.21     26.86 o 
  -9   7   1      229.78      209.70      8.55 o 
  -8   7   1      801.83      762.99     13.68 o 
  -7   7   1       34.83       35.10     10.58 o 
  -6   7   1      127.25      104.38      8.55 o 
  -5   7   1        2.23        7.31      6.45 o 
  -4   7   1    33407.88    35996.24    454.00 o 
  -3   7   1      111.71      115.64     10.58 o 
  -2   7   1       95.02       76.05     13.41 o 
  -1   7   1        5.08       -6.03      6.03 o 
   0   7   1       84.46       33.22     12.61 o 
   1   7   1      524.05      477.24     30.12 o 
   2   7   1       87.05       77.94      5.66 o 
   3   7   1       32.11       -3.36     13.43 o 
   4   7   1      676.82      615.29     11.13 o 
   5   7   1     2992.31     2956.10     38.96 o 
   6   7   1     3030.16     3219.88     42.09 o 
   7   7   1     4616.36     4681.07     61.39 o 
   8   7   1       84.27       97.23      4.50 o 
   9   7   1      117.71      132.40      8.53 o 
  10   7   1      102.63      118.65      8.53 o 
  11   7   1      125.37      142.99     13.01 o 
  12   7   1      184.13      198.73     14.23 o 
  13   7   1      136.15      137.81      9.76 o 
  14   7   1     1864.16     1914.67     29.07 o 
  15   7   1      215.63      206.87     23.99 o 
  16   7   1       16.92       25.21      8.33 o 
  17   7   1      583.75      554.57     25.22 o 
  18   7   1       94.45       80.15     15.49 o 
  19   7   1       50.68       46.33     19.51 o 
  20   7   1       29.52      -13.81     25.21 o 
  21   7   1        0.60      -17.06     19.51 o 
  22   7   1      112.80      105.71     32.52 o 
  23   7   1       56.12       24.41     26.82 o 
 -23   8   1      528.53      610.85     39.84 o 
 -22   8   1       73.44       78.05     26.82 o 
 -21   8   1      375.13      385.51     33.33 o 
 -20   8   1      170.69      210.85     19.40 o 
 -19   8   1        3.26      -20.11     20.11 o 
 -18   8   1      368.82      299.25     26.02 o 
 -17   8   1     1198.06     1208.60     27.67 o 
 -16   8   1      167.03      153.41      9.18 o 
 -15   8   1      298.75      275.32     10.96 o 
 -14   8   1      266.50      245.33     10.16 o 
 -13   8   1      328.08      324.44     10.98 o 
 -12   8   1      490.23      488.14     10.16 o 
 -11   8   1        2.37        0.82      8.39 o 
 -10   8   1      252.11      250.10     11.39 o 
  -9   8   1        0.51        4.06     12.07 o 
  -8   8   1      416.43      398.80     10.30 o 
  -7   8   1      530.11      415.48      9.96 o 
  -6   8   1      371.88      412.45      9.38 o 
  -5   8   1      392.30      386.25     23.18 o 
  -4   8   1       58.73       82.04     14.23 o 
  -3   8   1     1458.46     1461.79     30.57 o 
  -2   8   1     2110.97     2298.66     33.76 o 
  -1   8   1        3.77       -7.12     13.03 o 
   0   8   1        9.85        8.98     12.61 o 
   1   8   1      312.77      278.02      7.81 o 
   2   8   1     4430.40     4572.60     68.39 o 
   3   8   1       97.22      125.76     46.36 o 
   4   8   1     7295.54     7567.32    104.07 o 
   5   8   1     1592.16     1789.85     25.86 o 
   6   8   1     1555.54     1443.15     21.69 o 
   7   8   1     6531.06     7006.72     88.94 o 
   8   8   1       63.02      115.43     10.98 o 
   9   8   1     1686.05     1791.62     24.11 o 
  10   8   1      462.82      434.67      9.76 o 
  11   8   1       65.47       42.96      8.93 o 
  12   8   1     1457.37     1422.69     19.57 o 
  13   8   1      117.59      119.83     13.41 o 
  14   8   1      818.12      888.94     19.10 o 
  15   8   1      110.96      115.08     30.09 o 
  16   8   1      104.36       92.84     11.38 o 
  17   8   1      587.02      557.12     45.55 o 
  18   8   1        0.00      -12.96     14.63 o 
  19   8   1      286.25      308.23     29.27 o 
  20   8   1        4.73      -16.26     20.31 o 
  21   8   1       72.32       76.44     32.52 o 
  22   8   1        0.96        9.76     21.16 o 
 -23   9   1      573.90      580.78     41.49 o 
 -22   9   1      442.28      426.20     41.48 o 
 -21   9   1       38.61       23.57     26.02 o 
 -20   9   1      398.70      421.49     23.76 o 
 -19   9   1      609.62      610.35     27.95 o 
 -18   9   1       26.35       22.37     17.80 o 
 -17   9   1      301.95      270.51     14.02 o 
 -16   9   1        2.43      -15.17     17.89 o 
 -15   9   1     1118.98     1075.28     20.03 o 
 -14   9   1      740.79      712.92     14.46 o 
 -13   9   1      367.16      385.81     13.82 o 
 -12   9   1     6476.42     6733.55     80.84 o 
 -11   9   1        5.62       14.65     12.19 o 
 -10   9   1       11.18       20.68      6.45 o 
  -9   9   1      340.76      354.95     29.28 o 
  -8   9   1      874.96      944.59     17.37 o 
  -7   9   1      854.65      779.38     18.73 o 
  -6   9   1      223.80      295.25      8.63 o 
  -5   9   1       56.08       86.33     10.16 o 
  -4   9   1     1977.36     2283.05     34.59 o 
  -3   9   1      612.90      677.52     14.97 o 
  -2   9   1     2633.05     2627.93     39.13 o 
  -1   9   1     6073.80     6431.42    144.47 o 
   0   9   1      226.01      225.77      9.10 o 
   1   9   1      158.20      148.24     17.07 o 
   2   9   1       52.42       63.73      6.46 o 
   3   9   1     2364.86     2433.81     45.28 o 
   4   9   1      731.06      796.43     15.65 o 
   5   9   1     4043.04     4405.67     61.56 o 
   6   9   1     2412.38     2390.11     33.31 o 
   7   9   1     1407.39     1396.23     21.79 o 
   8   9   1      217.22      331.56      9.47 o 
   9   9   1      199.84      173.23     19.11 o 
  10   9   1      356.03      348.07     16.67 o 
  11   9   1     1099.57     1022.55     17.50 o 
  12   9   1      150.70      140.20     17.89 o 
  13   9   1     2600.21     2555.48     77.43 o 
  14   9   1      358.59      335.59     16.67 o 
  15   9   1      221.27      268.82     22.77 o 
  16   9   1       12.02        6.78      9.45 o 
  17   9   1     1140.86     1188.54     33.08 o 
  18   9   1      239.74      211.91     18.95 o 
  19   9   1      196.70      175.67     27.66 o 
  20   9   1      183.13      156.15     27.66 o 
  21   9   1       71.91      135.78     34.17 o 
  22   9   1       16.30       32.52     28.46 o 
 -22  10   1      107.94      118.72     35.77 o 
 -21  10   1       16.45       13.81     27.66 o 
 -20  10   1      102.40       93.34     18.36 o 
 -19  10   1        0.06       11.17     31.31 o 
 -18  10   1       12.85        3.21     19.20 o 
 -17  10   1     1102.88     1076.59     49.22 o 
 -16  10   1      332.26      280.25     16.07 o 
 -15  10   1      145.45      116.58      8.57 o 
 -14  10   1       15.21       -0.22      8.47 o 
 -13  10   1      494.60      475.13     12.65 o 
 -12  10   1       24.71       28.35      7.51 o 
 -11  10   1       93.86      115.51     11.80 o 
 -10  10   1       67.67       97.27     15.84 o 
  -9  10   1       24.16       50.59      9.76 o 
  -8  10   1      199.87      204.33     11.81 o 
  -7  10   1     3218.06     3468.93     64.48 o 
  -6  10   1     4717.21     4968.82     64.94 o 
  -5  10   1        3.49      -10.16     10.16 o 
  -4  10   1     2053.22     2208.30     34.57 o 
  -3  10   1     4636.78     5046.05    102.70 o 
  -2  10   1       19.71       16.01     19.91 o 
  -1  10   1        2.12       -1.54      6.91 o 
   0  10   1     1475.70     1608.57     26.23 o 
   1  10   1     1182.85     1319.01     24.43 o 
   2  10   1      165.84      198.31     45.54 o 
   3  10   1      137.22      121.61     22.37 o 
   4  10   1     1568.15     1478.70     24.55 o 
   5  10   1        1.28       -6.50      6.50 o 
   6  10   1      460.10      461.39     13.82 o 
   7  10   1       47.09       26.21      6.60 o 
   8  10   1     2105.04     2304.55     34.11 o 
   9  10   1       42.59       21.49      6.60 o 
  10  10   1       84.03       77.07      7.04 o 
  11  10   1      600.99      626.98     13.24 o 
  12  10   1       73.42       71.36      7.22 o 
  13  10   1        1.53      -11.77     13.01 o 
  14  10   1      612.64      606.11     17.91 o 
  15  10   1      685.66      743.61     17.98 o 
  16  10   1      119.50      151.61     12.61 o 
  17  10   1       62.82      100.25     23.24 o 
  18  10   1      272.39      255.57     20.45 o 
  19  10   1        9.36       -8.15     29.27 o 
  20  10   1      167.53      115.48     26.82 o 
  21  10   1       15.01      -21.16     33.32 o 
  22  10   1        3.34       18.71     31.72 o 
 -22  11   1      179.32      203.29     38.22 o 
 -21  11   1      173.55      230.15     36.58 o 
 -20  11   1      126.05       93.80     19.52 o 
 -19  11   1      284.02      270.00     26.82 o 
 -18  11   1       14.85      -41.63     49.20 o 
 -17  11   1      119.64       93.55     22.36 o 
 -16  11   1      190.13      187.83     20.34 o 
 -15  11   1      124.46      145.01     12.64 o 
 -14  11   1       86.07       75.64      8.63 o 
 -13  11   1     1122.72     1104.15     19.70 o 
 -12  11   1       94.50      101.17     13.83 o 
 -11  11   1       17.79       36.75      9.76 o 
 -10  11   1      452.75      440.69     20.34 o 
  -9  11   1      474.99      432.48     11.78 o 
  -8  11   1       65.94       67.21      6.90 o 
  -7  11   1        3.81        1.18      8.33 o 
  -6  11   1     4520.72     4880.18     64.93 o 
  -5  11   1     1077.00     1055.50     19.86 o 
  -4  11   1      168.99      186.63     28.47 o 
  -3  11   1       22.12        8.39      7.93 o 
  -2  11   1     1287.24     1261.60     22.10 o 
  -1  11   1       52.59       47.83      7.64 o 
   0  11   1        9.59       14.80     15.46 o 
   1  11   1      243.56      223.78     15.84 o 
   2  11   1     1173.54     1171.76     20.94 o 
   3  11   1      205.76      206.36     15.46 o 
   4  11   1       34.69       22.69     10.96 o 
   5  11   1     1146.35     1253.02     20.87 o 
   6  11   1      198.50      159.59     16.66 o 
   7  11   1      143.52      158.64      8.55 o 
   8  11   1      304.20      276.42     31.30 o 
   9  11   1     1961.66     1979.22     30.15 o 
  10  11   1     3071.38     3059.41     46.97 o 
  11  11   1      137.25      143.38      7.22 o 
  12  11   1       90.56      101.49      7.41 o 
  13  11   1       49.98       59.18      7.37 o 
  14  11   1       54.99       28.68      9.00 o 
  15  11   1      136.19      118.72     11.54 o 
  16  11   1     1038.07     1112.09     74.85 o 
  17  11   1       81.65      107.55     27.64 o 
  18  11   1      165.84      137.37     18.92 o 
  19  11   1       46.46       26.02     26.02 o 
  20  11   1      136.76      133.38     29.27 o 
  21  11   1      639.89      705.23     44.74 o 
 -21  12   1      314.62      364.33     41.48 o 
 -20  12   1        9.42       62.59     29.27 o 
 -19  12   1      207.39      190.28     20.45 o 
 -18  12   1        6.36       10.81     17.70 o 
 -17  12   1      368.71      356.46     24.59 o 
 -16  12   1       39.99       34.26     19.67 o 
 -15  12   1        6.72       -0.57     15.46 o 
 -14  12   1      107.37      106.89     26.04 o 
 -13  12   1       25.46        8.24     17.89 o 
 -12  12   1     1854.98     1821.53     34.42 o 
 -11  12   1       22.11       16.38     14.23 o 
 -10  12   1     2048.98     2043.07    103.06 o 
  -9  12   1        2.80        8.54      8.39 o 
  -8  12   1      158.44      133.31      8.33 o 
  -7  12   1      807.59      848.99     20.35 o 
  -6  12   1       86.13       49.16     10.56 o 
  -5  12   1        0.56        4.10      7.37 o 
  -4  12   1     2116.78     2408.38     79.88 o 
  -3  12   1      433.79      472.33     18.32 o 
  -2  12   1      251.95      285.83     11.19 o 
  -1  12   1      379.84      345.53     11.81 o 
   0  12   1       42.90       74.14      8.86 o 
   1  12   1      790.21      921.36     22.38 o 
   2  12   1      295.97      262.64     24.00 o 
   3  12   1      652.54      735.34     21.98 o 
   4  12   1      523.83      517.16     13.54 o 
   5  12   1      248.92      251.18     11.46 o 
   6  12   1      490.94      466.81     15.06 o 
   7  12   1      309.81      335.45     11.54 o 
   8  12   1       63.51       66.26      8.33 o 
   9  12   1      400.46      346.84     15.86 o 
  10  12   1     1587.48     1668.28     42.34 o 
  11  12   1      295.17      230.43     10.22 o 
  12  12   1      254.42      221.09      9.15 o 
  13  12   1      679.04      755.27     19.11 o 
  14  12   1      861.97      878.52     23.51 o 
  15  12   1        0.39      -20.31     20.31 o 
  16  12   1       63.03       75.33     20.93 o 
  17  12   1       17.14        0.31     24.39 o 
  18  12   1      105.96       77.65     23.28 o 
  19  12   1      108.22      189.47     29.27 o 
  20  12   1      107.90      150.44     30.91 o 
  21  12   1      100.98      315.49     56.93 o 
 -21  13   1        2.04       21.96     25.21 o 
 -20  13   1      417.48      458.72     43.09 o 
 -19  13   1        4.41       18.03     21.96 o 
 -18  13   1       84.38       89.67     26.82 o 
 -17  13   1        0.34      -14.17     18.92 o 
 -16  13   1     1326.16     1486.64     43.01 o 
 -15  13   1       14.32       17.36     18.17 o 
 -14  13   1     1253.49     1297.04     31.63 o 
 -13  13   1        1.02       -0.47     14.23 o 
 -12  13   1        7.50       -1.34     10.63 o 
 -11  13   1      644.84      674.49     19.33 o 
 -10  13   1      256.63      263.02     14.24 o 
  -9  13   1      165.94      166.59      9.58 o 
  -8  13   1     1827.39     1864.77     30.03 o 
  -7  13   1       77.39       59.48      9.76 o 
  -6  13   1      339.79      355.82     15.04 o 
  -5  13   1       83.69       78.31     10.16 o 
  -4  13   1     3847.59     3904.93    101.64 o 
  -3  13   1      230.97      258.66     15.46 o 
  -2  13   1        1.47       20.10      9.94 o 
  -1  13   1     1423.90     1426.55     66.79 o 
   0  13   1      223.80      173.86      9.93 o 
   1  13   1       21.46       14.52      8.98 o 
   2  13   1      156.46      137.99      9.58 o 
   3  13   1        7.65       17.62      9.33 o 
   4  13   1     1445.48     1482.85     50.50 o 
   5  13   1        1.97       -1.83      8.55 o 
   6  13   1      141.38      153.93      8.57 o 
   7  13   1      376.27      353.34     19.92 o 
   8  13   1      727.84      694.42     15.75 o 
   9  13   1     1661.17     1675.35     29.29 o 
  10  13   1      743.47      763.77     22.78 o 
  11  13   1     1853.45     1862.78     31.66 o 
  12  13   1        4.25        5.92      7.75 o 
  13  13   1      323.87      331.04     21.14 o 
  14  13   1       55.48       21.74     23.19 o 
  15  13   1     1125.54     1144.02     64.29 o 
  16  13   1       24.91        8.39     17.80 o 
  17  13   1      199.19      198.93     16.54 o 
  18  13   1       22.93       16.47     15.50 o 
  19  13   1      542.29      535.23     38.23 o 
  20  13   1        0.46        1.65     30.07 o 
 -20  14   1       15.42       11.40     25.21 o 
 -19  14   1       56.98       28.58     21.88 o 
 -18  14   1        0.01        6.32     25.01 o 
 -17  14   1       57.53       29.49     24.87 o 
 -16  14   1        0.63        3.25     22.43 o 
 -15  14   1       82.36       53.74     17.11 o 
 -14  14   1      275.73      256.76     21.65 o 
 -13  14   1      473.53      425.68     51.65 o 
 -12  14   1       38.41       50.09     14.63 o 
 -11  14   1      185.02      201.15     16.68 o 
 -10  14   1     1221.69     1129.61     24.79 o 
  -9  14   1        0.13        6.06     17.89 o 
  -8  14   1        4.12       22.56     22.76 o 
  -7  14   1      133.64      130.16     12.35 o 
  -6  14   1      795.20      822.13     17.81 o 
  -5  14   1      741.81      749.93     18.35 o 
  -4  14   1     1095.78     1165.09     50.86 o 
  -3  14   1      379.06      332.55     15.06 o 
  -2  14   1       94.48       67.96     12.61 o 
  -1  14   1      777.38      769.28     17.88 o 
   0  14   1      175.62      128.69     12.61 o 
   1  14   1       48.72       58.43     10.96 o 
   2  14   1        0.43      -10.77     12.32 o 
   3  14   1       38.49       42.67     16.68 o 
   4  14   1        0.03        6.98     10.68 o 
   5  14   1       41.98       46.01      8.39 o 
   6  14   1        0.97       11.90      9.38 o 
   7  14   1      576.48      601.20     16.07 o 
   8  14   1      551.04      590.33     17.89 o 
   9  14   1      638.00      595.15     20.35 o 
  10  14   1       91.17       64.33     11.80 o 
  11  14   1      172.09      206.37     10.53 o 
  12  14   1        1.16        5.88     11.08 o 
  13  14   1      696.40      689.38     23.03 o 
  14  14   1      325.21      287.85     17.20 o 
  15  14   1        3.29      -14.36     30.89 o 
  16  14   1       58.77       17.35     14.60 o 
  17  14   1       67.55       96.35     18.69 o 
  18  14   1       72.89       77.37     16.41 o 
  19  14   1       13.68       30.91     26.82 o 
 -19  15   1        2.33       10.36     31.98 o 
 -18  15   1      170.42      199.74     43.50 o 
 -17  15   1        0.60       12.45     18.80 o 
 -16  15   1      384.52      363.60     24.02 o 
 -15  15   1       73.98       66.18     19.69 o 
 -14  15   1       16.06        9.93     18.85 o 
 -13  15   1      236.63      247.79     56.92 o 
 -12  15   1       12.56      -12.41     15.61 o 
 -11  15   1        6.84       19.36     17.06 o 
 -10  15   1        1.13       -9.18     17.08 o 
  -9  15   1      792.71      750.78     56.95 o 
  -8  15   1     4877.80     4807.41     72.47 o 
  -7  15   1      804.76      788.24     20.75 o 
  -6  15   1     1067.25      926.68     25.64 o 
  -5  15   1      630.21      661.69     19.22 o 
  -4  15   1      772.80      654.99     19.12 o 
  -3  15   1       32.77       25.47     19.11 o 
  -2  15   1      860.65      891.07     23.20 o 
  -1  15   1       51.99       75.78     17.89 o 
   0  15   1     2922.59     2921.71     66.05 o 
   1  15   1     1084.97     1178.33     25.22 o 
   2  15   1      935.73      898.77     23.20 o 
   3  15   1       92.92      121.82     11.81 o 
   4  15   1      778.56      790.12     24.01 o 
   5  15   1      250.00      217.84     12.36 o 
   6  15   1       49.35       14.79      8.90 o 
   7  15   1      744.46      779.28     18.65 o 
   8  15   1      881.03      922.88     20.71 o 
   9  15   1      372.81      315.95     14.02 o 
  10  15   1     1405.89     1279.41     35.41 o 
  11  15   1        9.15       23.42     11.19 o 
  12  15   1      105.76       92.48     16.69 o 
  13  15   1      302.57      287.25     32.93 o 
  14  15   1       49.00       43.53     14.59 o 
  15  15   1      175.20      179.14     17.31 o 
  16  15   1        8.50        4.13     17.67 o 
  17  15   1       39.16       31.55     15.63 o 
  18  15   1        0.01       28.30     22.76 o 
 -19  16   1      797.55      767.16     37.44 o 
 -18  16   1        8.58      -22.16     22.65 o 
 -17  16   1      180.26      221.90     22.87 o 
 -16  16   1        3.74      -25.01     25.01 o 
 -15  16   1        2.34       26.91     21.75 o 
 -14  16   1       81.58       97.53     20.74 o 
 -13  16   1      463.23      422.98     26.38 o 
 -12  16   1       68.88      116.17     43.90 o 
 -11  16   1        8.94       16.52      9.00 o 
 -10  16   1      644.39      671.00     28.08 o 
  -9  16   1        1.25       -5.58     12.20 o 
  -8  16   1        9.58       15.70     10.74 o 
  -7  16   1        3.65       -9.76     14.13 o 
  -6  16   1      537.43      483.25     15.54 o 
  -5  16   1     1614.32     1615.71     63.90 o 
  -4  16   1      722.09      619.18     20.89 o 
  -3  16   1      146.77      134.73     14.75 o 
  -2  16   1      105.05       64.13     14.23 o 
  -1  16   1      100.77       88.20     11.77 o 
   0  16   1      153.02       93.81     12.95 o 
   1  16   1       40.57       13.35     12.61 o 
   2  16   1       26.61       21.41     12.48 o 
   3  16   1       26.87       36.07     15.05 o 
   4  16   1      920.84      825.22     22.09 o 
   5  16   1      131.88      125.96     11.20 o 
   6  16   1     2569.68     2616.17     41.76 o 
   7  16   1       39.38       19.72      9.95 o 
   8  16   1      136.84      111.00     17.89 o 
   9  16   1       14.61       27.54     11.20 o 
  10  16   1      129.32      137.16     12.05 o 
  11  16   1      120.69      104.16     17.89 o 
  12  16   1      123.56      138.28     15.19 o 
  13  16   1        0.89       21.72     25.43 o 
  14  16   1       28.11       15.69     13.66 o 
  15  16   1      282.69      295.77     20.02 o 
  16  16   1        0.90      -12.16     52.85 o 
  17  16   1      162.01      153.34     26.82 o 
  18  16   1       18.84       43.08     34.16 o 
 -18  17   1      334.91      399.31     31.72 o 
 -17  17   1        1.74      -26.94     27.01 o 
 -16  17   1      451.94      479.42     24.44 o 
 -15  17   1      288.65      333.33     22.47 o 
 -14  17   1       69.82       90.64     15.82 o 
 -13  17   1        7.26       22.89     23.59 o 
 -12  17   1       55.32       37.78     26.84 o 
 -11  17   1      406.63      391.72     20.98 o 
 -10  17   1      143.44      118.33     13.19 o 
  -9  17   1      338.18      316.41     14.46 o 
  -8  17   1      523.05      484.61     22.37 o 
  -7  17   1      404.49      405.27     17.89 o 
  -6  17   1     3074.61     2986.61     48.12 o 
  -5  17   1      720.44      675.14     19.17 o 
  -4  17   1      921.18      818.21     22.48 o 
  -3  17   1      100.41       59.86     23.57 o 
  -2  17   1      424.44      429.71     16.24 o 
  -1  17   1       49.86       59.06     23.17 o 
   0  17   1       22.17        2.41     32.92 o 
   1  17   1     1838.69     1840.34     35.99 o 
   2  17   1       32.61       24.19     23.18 o 
   3  17   1     1186.05     1131.87     25.58 o 
   4  17   1       39.39       37.82     26.44 o 
   5  17   1       51.94       21.80     11.77 o 
   6  17   1      521.46      480.13     15.39 o 
   7  17   1       87.41       96.39     31.32 o 
   8  17   1        3.89       13.03     12.35 o 
   9  17   1      542.82      519.23     20.37 o 
  10  17   1      155.64      140.06     15.99 o 
  11  17   1      206.27      169.26     17.07 o 
  12  17   1       13.27       22.03     18.15 o 
  13  17   1      190.47      165.31     22.35 o 
  14  17   1        6.47       -3.41     17.85 o 
  15  17   1      207.86      199.80     19.69 o 
  16  17   1      139.48      102.75     31.30 o 
  17  17   1       96.15       91.51     22.16 o 
 -17  18   1      175.85      220.39     26.02 o 
 -16  18   1       51.35       68.78     19.67 o 
 -15  18   1       12.30       64.35     20.10 o 
 -14  18   1        2.71       10.34     18.55 o 
 -13  18   1      312.46      373.38     30.90 o 
 -12  18   1     1420.37     1291.01     34.51 o 
 -11  18   1      166.19      132.52     15.81 o 
 -10  18   1     1051.88     1093.04     30.20 o 
  -9  18   1     1573.15     1543.36     75.71 o 
  -8  18   1       95.61       56.07     10.63 o 
  -7  18   1       12.67       -5.81     12.61 o 
  -6  18   1      298.58      268.85     16.26 o 
  -5  18   1      551.15      471.57     18.06 o 
  -4  18   1        0.89      -10.65     19.16 o 
  -3  18   1       55.27      116.49     28.04 o 
  -2  18   1      295.41      254.89     39.45 o 
  -1  18   1      770.57      756.22     23.87 o 
   0  18   1      282.46      255.51     15.24 o 
   1  18   1     1257.19     1186.64     27.96 o 
   2  18   1       43.98       57.39     13.82 o 
   3  18   1      425.33      342.99     15.44 o 
   4  18   1        2.35      -16.41     16.41 o 
   5  18   1       25.44       26.59     11.12 o 
   6  18   1      910.99      960.25     21.28 o 
   7  18   1       18.18       12.89     11.88 o 
   8  18   1       23.71       22.15     15.16 o 
   9  18   1      237.63      211.72     26.44 o 
  10  18   1      538.41      494.75     22.00 o 
  11  18   1      199.37      161.44     20.12 o 
  12  18   1      188.15      157.42     34.15 o 
  13  18   1       72.99      114.37     19.52 o 
  14  18   1        3.08        0.14     32.94 o 
  15  18   1      166.72      150.03     18.68 o 
  16  18   1       13.97       36.96     34.97 o 
 -15  19   1        0.29       18.81     21.95 o 
 -14  19   1        3.14       29.72     52.83 o 
 -13  19   1       57.94       56.08     18.49 o 
 -12  19   1     1104.33     1144.53     38.44 o 
 -11  19   1       74.18       59.36     18.40 o 
 -10  19   1       44.74       57.76     17.22 o 
  -9  19   1        4.60        5.23     18.71 o 
  -8  19   1      671.74      659.36     22.84 o 
  -7  19   1      442.38      423.69     18.92 o 
  -6  19   1       80.70       67.81     15.89 o 
  -5  19   1      205.38      147.19     18.11 o 
  -4  19   1       24.56       14.28     16.69 o 
  -3  19   1      164.29      177.21     46.78 o 
  -2  19   1      805.12      718.57     48.81 o 
  -1  19   1      126.00       88.38     17.83 o 
   0  19   1        4.43        7.03     47.98 o 
   1  19   1       43.59       30.07     17.26 o 
   2  19   1     1217.90     1262.24     30.89 o 
   3  19   1      202.80      222.78     18.10 o 
   4  19   1     2550.39     2555.37     47.33 o 
   5  19   1      901.71      890.06     39.07 o 
   6  19   1       41.25       27.94     14.65 o 
   7  19   1       23.09       24.14     52.03 o 
   8  19   1      328.90      305.34     20.41 o 
   9  19   1        1.02      -19.04     19.86 o 
  10  19   1      183.45      184.00     20.29 o 
  11  19   1       34.50       22.70     27.66 o 
  12  19   1       32.59       57.54     16.80 o 
  13  19   1        6.71       24.46     14.68 o 
  14  19   1        1.27       18.16     19.32 o 
  15  19   1       22.64       34.16     26.02 o 
 -14  20   1       77.95       90.37     21.51 o 
 -13  20   1       33.66       21.17     27.09 o 
 -12  20   1       56.71       -7.38     27.87 o 
 -11  20   1       31.05       38.25     19.74 o 
 -10  20   1       89.94      124.72     18.11 o 
  -9  20   1       33.85       -5.70     25.29 o 
  -8  20   1       89.32      109.78     22.08 o 
  -7  20   1       27.64       22.55     14.07 o 
  -6  20   1        9.39       -5.16     15.16 o 
  -5  20   1        4.25        8.43     19.93 o 
  -4  20   1       91.27       87.74     44.73 o 
  -3  20   1       73.85       15.87     22.08 o 
  -2  20   1       51.49       41.74     15.82 o 
  -1  20   1       13.18       14.43     30.09 o 
   0  20   1       67.50       78.34     21.99 o 
   1  20   1      278.89      248.71     45.13 o 
   2  20   1        3.08      -14.96     14.96 o 
   3  20   1       32.49       10.46     17.80 o 
   4  20   1     1156.35     1085.52     30.78 o 
   5  20   1      116.00      130.09     17.47 o 
   6  20   1     1657.67     1692.06    115.18 o 
   7  20   1        7.65      -13.62     18.83 o 
   8  20   1       98.35       73.63     19.32 o 
   9  20   1       16.70       21.07     47.98 o 
  10  20   1       96.23      123.52     20.45 o 
  11  20   1      180.50      193.34     20.61 o 
  12  20   1      117.98      108.39     26.42 o 
  13  20   1       43.80       19.15     20.32 o 
 -13  21   1      505.35      478.46     53.67 o 
 -12  21   1      606.13      586.18     30.50 o 
 -11  21   1       19.17       30.88     27.24 o 
 -10  21   1       85.37      113.14     19.34 o 
  -9  21   1      535.87      533.30     41.08 o 
  -8  21   1       81.34      105.47     20.74 o 
  -7  21   1       85.18      101.70     18.30 o 
  -6  21   1      121.04      122.62     21.10 o 
  -5  21   1      846.93      859.10     25.97 o 
  -4  21   1       22.51      -14.26     16.65 o 
  -3  21   1      155.71      138.24     19.74 o 
  -2  21   1       99.05      127.75     32.92 o 
  -1  21   1        2.46       -4.79     22.80 o 
   0  21   1       19.33       -0.02     16.98 o 
   1  21   1       15.22       30.78     18.29 o 
   2  21   1       14.88        1.15     16.33 o 
   3  21   1      130.10      164.50     35.37 o 
   4  21   1       19.10       34.22     19.32 o 
   5  21   1       84.30       33.59     23.59 o 
   6  21   1      163.54      155.79     21.14 o 
   7  21   1       13.03       11.18     30.49 o 
   8  21   1      405.75      361.07     22.93 o 
   9  21   1       24.88        3.58     18.63 o 
  10  21   1      513.42      543.86     32.95 o 
  11  21   1       65.77       55.37     18.95 o 
  12  21   1        0.88        3.35     24.95 o 
 -11  22   1        0.02       11.53     24.62 o 
 -10  22   1        1.38      -13.61     22.14 o 
  -9  22   1       43.07        7.73     20.70 o 
  -8  22   1       53.98       98.75     54.48 o 
  -7  22   1      115.17       94.67     20.76 o 
  -6  22   1        3.79       25.51     18.15 o 
  -5  22   1       14.46        2.13     18.37 o 
  -4  22   1       50.52       51.37     25.71 o 
  -3  22   1      538.59      584.76     29.58 o 
  -2  22   1      635.26      679.54     29.18 o 
  -1  22   1        7.46      -24.01     29.27 o 
   0  22   1      252.84      259.28     23.56 o 
   1  22   1       99.10       75.34     23.99 o 
   2  22   1      180.19      260.05     29.67 o 
   3  22   1        2.26      -42.45     48.38 o 
   4  22   1      123.35      121.46     24.21 o 
   5  22   1      406.88      397.11     25.28 o 
   6  22   1       30.90       10.06     17.70 o 
   7  22   1       15.11       17.28     26.14 o 
   8  22   1       44.65       32.82     25.01 o 
   9  22   1       45.52       73.17     30.09 o 
  10  22   1      288.44      384.04     43.91 o 
  -8  23   1      289.65      338.67     22.67 o 
  -7  23   1       24.09       -6.43     20.10 o 
  -6  23   1     1366.60     1570.09     47.67 o 
  -5  23   1       18.31      -11.73     30.09 o 
  -4  23   1      143.23      108.87     26.32 o 
  -3  23   1      121.59      108.18     34.57 o 
  -2  23   1      217.15      235.26     28.36 o 
  -1  23   1      238.92      308.53     39.43 o 
   0  23   1       33.48       52.28     26.42 o 
   1  23   1      145.26       84.36     22.41 o 
   2  23   1      519.88      624.92     72.39 o 
   3  23   1       45.82       49.13     30.09 o 
   4  23   1      490.07      571.35     34.16 o 
   5  23   1      559.73      652.64     30.77 o 
   6  23   1      456.69      451.93     26.74 o 
   7  23   1       16.96       15.49     20.36 o 
  -4  24   1       57.76      117.18     39.25 o 
  -3  24   1        7.20       17.62     22.77 o 
  -2  24   1      500.40      534.91     33.22 o 
  -1  24   1       27.69        4.68     27.64 o 
   0  24   1      103.92      100.40     28.43 o 
   1  24   1      125.16      181.37     34.17 o 
   2  24   1       24.07        7.93     23.00 o 
   3  24   1        3.22       -8.69     24.79 o 
   4  24   1       61.31       54.37     43.50 o 
 -25   0   2       55.94      101.65     35.77 o 
 -24   0   2      507.90      412.37     39.84 o 
 -23   0   2       79.05       47.98     29.27 o 
 -22   0   2      649.99      628.83     42.29 o 
 -21   0   2     1142.31     1276.04     59.39 o 
 -20   0   2      205.97      277.30     22.77 o 
 -19   0   2     1911.31     1937.40     44.79 o 
 -18   0   2     2367.92     2383.16     51.33 o 
 -17   0   2     1081.54     1114.21     29.30 o 
 -16   0   2     1434.49     1532.35     28.50 o 
 -15   0   2        6.66       22.76      8.15 o 
 -14   0   2     5980.55     6236.19     88.37 o 
 -13   0   2     2107.94     2270.08     35.05 o 
 -12   0   2     1241.38     1363.28     22.80 o 
 -11   0   2     5405.21     5775.09     80.29 o 
 -10   0   2     6992.71     7457.84     99.44 o 
  -9   0   2    26785.10    28767.34    368.54 o 
  -8   0   2    24507.95    25954.98    329.86 o 
  -7   0   2     2253.19     2110.50     29.41 o 
  -6   0   2     7427.90     7317.31     96.92 o 
  -5   0   2    26110.64    26434.89    366.43 o 
  -4   0   2     1247.30     1261.95     20.41 o 
  -3   0   2      460.24      447.40      8.97 o 
  -2   0   2    16655.88    14817.23    108.94 o 
  -1   0   2     2893.68     2787.46     22.36 o 
   1   0   2       23.92        5.70      1.65 o 
   2   0   2     9604.32     8806.60    201.45 o 
   3   0   2      199.93      272.57      9.76 o 
   4   0   2    38094.84    39325.27    483.65 o 
   5   0   2    20453.43    19932.79    278.79 o 
   6   0   2        2.42        6.50      4.06 o 
   7   0   2    11792.86    11670.60    154.32 o 
   8   0   2       30.27       42.28      4.06 o 
   9   0   2     1297.61     1173.85     18.74 o 
  10   0   2       34.75       56.09      5.70 o 
  11   0   2     1145.79     1053.58     17.93 o 
  12   0   2     2739.36     2919.78     43.21 o 
  13   0   2       62.28       43.92      6.50 o 
  14   0   2     1051.61      994.62     19.53 o 
  15   0   2        1.99       -6.50      6.50 o 
  16   0   2     1022.65      967.64     21.18 o 
  17   0   2     1586.20     1725.22     35.82 o 
  18   0   2        3.46       14.65     10.56 o 
  19   0   2      654.83      696.37     29.28 o 
  20   0   2       11.60       -2.45     21.16 o 
  21   0   2     1261.84     1420.94     59.39 o 
  22   0   2        1.21       32.52     22.76 o 
  23   0   2       88.77       71.55     24.41 o 
 -25   1   2      892.50     1012.89     64.27 o 
 -24   1   2        0.79       -8.85     18.20 o 
 -23   1   2      267.01      293.66     23.23 o 
 -22   1   2       31.29        6.13     14.02 o 
 -21   1   2     1120.06     1019.43     59.81 o 
 -20   1   2       12.61       18.56     15.44 o 
 -19   1   2      248.24      255.32     16.66 o 
 -18   1   2        1.40       -1.53      8.37 o 
 -17   1   2      547.10      499.69     21.97 o 
 -16   1   2       14.50       30.10      5.76 o 
 -15   1   2       15.13       10.21      6.50 o 
 -14   1   2      468.82      480.63      9.47 o 
 -13   1   2     1335.35     1404.03     17.83 o 
 -12   1   2     1278.14     1364.18     16.92 o 
 -11   1   2     2461.98     2391.35     25.89 o 
 -10   1   2     2312.73     2769.46     29.35 o 
  -9   1   2     1110.10     1016.83     12.38 o 
  -8   1   2     6698.55     6892.43     68.52 o 
  -7   1   2    11764.39    11595.92    110.83 o 
  -6   1   2      718.94      676.51     24.03 o 
  -5   1   2     2959.48     2926.82     33.64 o 
  -3   1   2     1608.80     1336.33     19.46 o 
  -2   1   2    33181.63    30852.35    300.28 o 
  -1   1   2        1.62       -2.45      2.45 o 
   0   1   2     8242.94     7817.26     62.03 o 
   1   1   2        5.82        2.94      5.28 o 
   2   1   2    17467.37    16390.72    262.60 o 
   3   1   2      145.07      214.17     17.07 o 
   4   1   2    18326.72    17569.02    172.99 o 
   5   1   2      211.67      151.19      3.44 o 
   6   1   2     4342.33     4212.02     41.63 o 
   7   1   2      507.79      465.14      7.22 o 
   8   1   2       18.01       13.41      3.30 o 
   9   1   2      428.99      437.88     10.58 o 
  10   1   2     2694.46     2836.33     28.86 o 
  11   1   2      595.13      605.39      8.64 o 
  12   1   2      183.14      205.42      9.76 o 
  13   1   2     1547.67     1607.68     18.43 o 
  14   1   2      927.66      933.60     13.52 o 
  15   1   2      101.24      105.56      5.76 o 
  16   1   2      242.07      239.98     17.49 o 
  17   1   2      311.77      299.17     21.14 o 
  18   1   2      319.47      321.26     12.66 o 
  19   1   2      294.79      327.30     23.19 o 
  20   1   2       28.07        3.25     12.66 o 
  21   1   2        1.48        4.05     11.92 o 
  22   1   2      200.11      231.76     28.47 o 
  23   1   2       24.21       12.20     25.21 o 
 -25   2   2      542.77      645.03     52.85 o 
 -24   2   2      129.61      106.52     38.22 o 
 -23   2   2      246.22      253.73     30.08 o 
 -22   2   2       81.46       61.79     25.21 o 
 -21   2   2       46.51       60.84     16.41 o 
 -20   2   2       15.27       35.20      9.62 o 
 -19   2   2      116.41      118.54      9.73 o 
 -18   2   2      440.70      402.74     12.04 o 
 -17   2   2      312.33      295.60     18.69 o 
 -16   2   2        0.55       10.12      5.66 o 
 -15   2   2      652.18      656.28     11.21 o 
 -14   2   2        5.85       13.83      5.76 o 
 -13   2   2      604.54      645.12     10.06 o 
 -12   2   2     1221.48     1296.76     16.09 o 
 -11   2   2      675.10      654.92     15.07 o 
 -10   2   2      904.27      936.60     12.37 o 
  -9   2   2     3883.92     4067.39     41.54 o 
  -8   2   2     2858.95     3137.84     42.92 o 
  -7   2   2      317.73      339.13      5.66 o 
  -6   2   2     6629.02     6807.72     70.05 o 
  -5   2   2     1892.82     1914.85     22.34 o 
  -4   2   2       19.19       20.96      4.29 o 
  -3   2   2     4869.13     4406.63     67.89 o 
  -2   2   2    14474.23    13222.62    181.61 o 
  -1   2   2      362.15      240.74     26.88 o 
   0   2   2     2194.87     1874.23    175.72 o 
   1   2   2      109.62      102.93      8.94 o 
   2   2   2       11.50       35.77      8.15 o 
   3   2   2       57.72       58.38      6.41 o 
   4   2   2      333.57      304.16      5.09 o 
   5   2   2     5118.10     4759.87     49.57 o 
   6   2   2      772.87      707.01      8.59 o 
   7   2   2     2250.38     2330.40     24.64 o 
   8   2   2       34.96       26.54      2.71 o 
   9   2   2      980.82      983.87     12.05 o 
  10   2   2       12.43        9.99      3.12 o 
  11   2   2      359.70      314.29      7.31 o 
  12   2   2      119.32      118.54      4.86 o 
  13   2   2     5392.09     5414.30     54.34 o 
  14   2   2      111.32      104.32      6.25 o 
  15   2   2      177.79      157.31     10.98 o 
  16   2   2      405.27      390.41      9.47 o 
  17   2   2      305.99      317.78     13.83 o 
  18   2   2      291.79      279.88     11.20 o 
  19   2   2     1503.79     1523.87     49.64 o 
  20   2   2       66.56       75.64     20.32 o 
  21   2   2       35.93       43.08     20.32 o 
  22   2   2       51.69       52.03     24.41 o 
  23   2   2      417.23      444.07     37.43 o 
 -25   3   2       87.95       70.74     39.03 o 
 -24   3   2        2.82      -34.16     34.16 o 
 -23   3   2       80.32       61.79     23.57 o 
 -22   3   2       42.47       49.58     22.76 o 
 -21   3   2      217.44      217.15     27.66 o 
 -20   3   2      421.00      349.51     19.08 o 
 -19   3   2     1250.42     1217.20     23.44 o 
 -18   3   2      185.98      160.21     10.96 o 
 -17   3   2     1232.66     1320.27     20.92 o 
 -16   3   2      612.33      618.16     11.78 o 
 -15   3   2      502.35      469.49     12.61 o 
 -14   3   2        0.00       -3.91      9.35 o 
 -13   3   2      371.08      366.95      7.75 o 
 -12   3   2       69.65       49.68      6.50 o 
 -11   3   2      639.22      674.71     10.06 o 
 -10   3   2     6528.27     6912.18     69.39 o 
  -9   3   2        1.54        2.84      4.88 o 
  -8   3   2       24.83        3.25      4.90 o 
  -7   3   2      297.49      284.23      5.44 o 
  -6   3   2      572.53      528.49     14.25 o 
  -5   3   2      576.92      575.61     12.61 o 
  -3   3   2     4675.19     4282.00     79.50 o 
  -2   3   2    24169.67    23195.03    419.81 o 
  -1   3   2      771.37      681.87     13.54 o 
   1   3   2        4.68       82.48     39.02 o 
   2   3   2    10788.07    10446.97    231.33 o 
   3   3   2      896.73      837.16     11.52 o 
   4   3   2     3331.80     3214.39     47.94 o 
   5   3   2       75.36       49.91     13.01 o 
   6   3   2      714.97      733.85     10.99 o 
   7   3   2      556.02      487.04     14.65 o 
   8   3   2     4592.53     4559.75     51.78 o 
   9   3   2     2904.74     2886.58     42.04 o 
  10   3   2      452.09      387.89      8.13 o 
  11   3   2      716.17      767.64     12.33 o 
  12   3   2       54.87       56.39      5.17 o 
  13   3   2        0.13        9.47      8.95 o 
  14   3   2     2102.78     2105.76     32.40 o 
  15   3   2       28.82       32.25     21.14 o 
  16   3   2     2423.16     2430.84     37.99 o 
  17   3   2      256.48      241.30     10.53 o 
  18   3   2        4.64       46.66     23.18 o 
  19   3   2        3.94       12.20     19.51 o 
  20   3   2      111.00       93.51     20.32 o 
  21   3   2      382.03      431.85     31.72 o 
  22   3   2       16.77       31.72     24.41 o 
  23   3   2        1.67       -7.31     13.81 o 
 -25   4   2       50.30       99.21     30.91 o 
 -24   4   2       69.74       12.20     38.22 o 
 -23   4   2      123.87      193.52     28.47 o 
 -22   4   2       28.92       19.51     17.06 o 
 -21   4   2       23.83       38.22     21.16 o 
 -20   4   2      115.56      112.00     19.11 o 
 -19   4   2      188.81      160.04     11.11 o 
 -18   4   2      199.73      210.47     15.04 o 
 -17   4   2       28.13       36.94      8.25 o 
 -16   4   2      530.13      530.78     14.64 o 
 -15   4   2      107.26      125.66      7.41 o 
 -14   4   2      422.11      421.99      9.38 o 
 -13   4   2        1.86       -6.23      8.33 o 
 -12   4   2        1.06       13.13      4.29 o 
 -11   4   2       52.67       57.07      5.08 o 
 -10   4   2      101.82      111.73      5.08 o 
  -9   4   2      794.79      790.79     11.35 o 
  -8   4   2     1212.36     1265.33     23.23 o 
  -7   4   2       33.87       28.33      8.53 o 
  -6   4   2      424.71      343.38     10.19 o 
  -5   4   2      517.51      480.58     18.33 o 
  -4   4   2     9769.39     9332.41    112.29 o 
  -3   4   2      754.43      693.00     12.69 o 
  -2   4   2     1431.96     1365.00     25.32 o 
  -1   4   2     1777.75     1782.27     27.67 o 
   0   4   2    24823.33    25002.57    455.03 o 
   1   4   2     5052.74     4826.85     69.10 o 
   2   4   2    15045.94    14273.38    201.79 o 
   3   4   2      947.04      902.19     14.99 o 
   4   4   2     1143.00     1091.35     21.99 o 
   5   4   2      127.50      129.84      3.69 o 
   6   4   2        4.24       -1.37      1.37 o 
   7   4   2      178.37      145.39      6.10 o 
   8   4   2      141.83      116.04      4.30 o 
   9   4   2     1674.45     1709.10     22.29 o 
  10   4   2       23.75       32.58      5.70 o 
  11   4   2     1672.37     1696.69     22.00 o 
  12   4   2       55.29       94.20     16.68 o 
  13   4   2      190.20      209.72      8.93 o 
  14   4   2      102.92      100.16     14.64 o 
  15   4   2        0.81       -3.91      3.91 o 
  16   4   2      553.99      539.00     13.57 o 
  17   4   2      735.16      747.49     19.42 o 
  18   4   2      120.58      142.29     19.51 o 
  19   4   2      168.14      179.72     21.16 o 
  20   4   2        0.24        4.90     23.57 o 
  21   4   2       13.76       29.27     26.82 o 
  22   4   2       25.19        9.76     19.51 o 
  23   4   2        8.66       30.91     28.46 o 
 -24   5   2       25.77       65.04     22.76 o 
 -23   5   2      152.41      170.76     27.66 o 
 -22   5   2        6.81        4.06     22.76 o 
 -21   5   2       31.48       11.40     18.71 o 
 -20   5   2       75.09       49.92     13.53 o 
 -19   5   2      198.31      185.64     23.59 o 
 -18   5   2      432.26      461.31     15.04 o 
 -17   5   2       16.59        9.13      9.18 o 
 -16   5   2       11.12       -1.22      7.47 o 
 -15   5   2     1366.33     1374.63     20.13 o 
 -14   5   2        0.00        3.32      7.41 o 
 -13   5   2      785.14      764.29     15.05 o 
 -12   5   2        6.48        1.28      4.49 o 
 -11   5   2       24.42       22.44      5.28 o 
 -10   5   2      212.36      218.69     11.79 o 
  -9   5   2      374.07      328.90      7.42 o 
  -8   5   2     2630.28     2966.79     33.83 o 
  -7   5   2      147.50      146.45     10.96 o 
  -6   5   2       15.08       10.22      6.91 o 
  -5   5   2      510.54      449.86      8.58 o 
  -4   5   2        1.22       -6.37      6.37 o 
  -3   5   2      324.22      309.06     21.15 o 
  -2   5   2       16.45        9.76      5.76 o 
  -1   5   2     2641.94     2531.12     35.87 o 
   0   5   2      803.00      683.59     10.95 o 
   1   5   2       79.08       59.56      7.31 o 
   2   5   2      662.89      576.99     25.63 o 
   3   5   2      283.04      227.00      6.90 o 
   4   5   2       78.71       82.02      8.95 o 
   5   5   2      973.72      897.51     13.50 o 
   6   5   2     3150.68     3176.34     36.89 o 
   7   5   2      457.53      431.92      7.52 o 
   8   5   2      656.49      588.52     12.62 o 
   9   5   2      475.63      479.72      8.98 o 
  10   5   2        0.05        8.98      3.74 o 
  11   5   2     1614.62     1700.89     29.74 o 
  12   5   2       36.80       24.75      4.50 o 
  13   5   2     5966.08     5956.71    139.86 o 
  14   5   2       47.35       35.69      8.53 o 
  15   5   2      914.97      942.98     24.41 o 
  16   5   2     1749.69     1725.81     42.34 o 
  17   5   2      563.89      479.38     32.95 o 
  18   5   2      172.14      199.71     39.45 o 
  19   5   2      416.19      398.54     25.22 o 
  20   5   2      376.20      427.00     30.08 o 
  21   5   2      314.14      322.85     32.53 o 
  22   5   2       55.75      -13.81     17.91 o 
  23   5   2      219.78      273.24     34.97 o 
 -24   6   2        2.68       17.06     27.66 o 
 -23   6   2      867.14      830.65     42.30 o 
 -22   6   2       32.18       24.41     22.76 o 
 -21   6   2       66.63       90.25     23.57 o 
 -20   6   2      150.67      160.40     20.57 o 
 -19   6   2      179.95      121.83     13.91 o 
 -18   6   2      660.24      590.87     17.49 o 
 -17   6   2     2123.57     2035.15     36.98 o 
 -16   6   2      341.10      295.48     10.64 o 
 -15   6   2     4207.79     4301.52     96.74 o 
 -14   6   2      319.09      313.73      8.58 o 
 -13   6   2        7.19        7.69      6.83 o 
 -12   6   2      350.08      363.27      8.20 o 
 -11   6   2      592.38      543.30      9.38 o 
 -10   6   2      557.91      482.97      9.15 o 
  -9   6   2      279.44      261.95      7.33 o 
  -8   6   2     2470.24     2648.31     32.17 o 
  -7   6   2      229.65      254.74      7.62 o 
  -6   6   2      140.53      157.48      5.66 o 
  -5   6   2     2749.36     2735.90     36.53 o 
  -4   6   2     8512.06     8298.15    100.86 o 
  -3   6   2     2786.76     2659.05     37.29 o 
  -2   6   2      747.26      688.22     21.17 o 
  -1   6   2     2204.19     2056.37     30.04 o 
   0   6   2    16357.61    16482.02    214.21 o 
   1   6   2     2799.63     2734.22    104.27 o 
   2   6   2     7005.56     6865.62     91.51 o 
   3   6   2     1491.21     1445.32     20.54 o 
   4   6   2     2209.67     2370.82     41.63 o 
   5   6   2     3214.22     3201.82     44.76 o 
   6   6   2      603.70      507.59     11.79 o 
   7   6   2       37.23       32.94      3.69 o 
   8   6   2     2061.38     2032.45     25.50 o 
   9   6   2       17.35       -3.67      3.67 o 
  10   6   2      121.69      105.81     12.21 o 
  11   6   2     1091.76     1145.06     17.32 o 
  12   6   2      139.98      129.63      7.31 o 
  13   6   2      208.86      242.26      7.75 o 
  14   6   2       81.72       68.11     10.58 o 
  15   6   2       14.46       26.61     23.59 o 
  16   6   2      215.61      206.01      9.47 o 
  17   6   2      710.26      673.64     18.68 o 
  18   6   2     1282.43     1254.21     47.22 o 
  19   6   2     1661.14     1773.08     58.61 o 
  20   6   2       10.60       19.51     24.41 o 
  21   6   2      996.10     1065.90     49.62 o 
  22   6   2       37.25       78.89     24.41 o 
  23   6   2      585.62      510.82     52.05 o 
 -24   7   2      249.91      243.17     28.47 o 
 -23   7   2      116.42       72.39     27.66 o 
 -22   7   2       46.43       24.41     25.21 o 
 -21   7   2      167.80      190.28     23.57 o 
 -20   7   2       10.34        8.13     26.03 o 
 -19   7   2      197.74      200.08     39.85 o 
 -18   7   2       26.39       28.34     12.84 o 
 -17   7   2      430.85      407.94     12.90 o 
 -16   7   2     1210.39     1188.89     25.24 o 
 -15   7   2      265.13      260.65     25.62 o 
 -14   7   2       30.06       14.22     15.86 o 
 -13   7   2      355.34      307.00      8.20 o 
 -12   7   2       64.15       38.81      6.10 o 
 -11   7   2     2288.94     2213.50     57.06 o 
 -10   7   2        2.46       -2.03      6.92 o 
  -9   7   2     1045.84     1197.23     16.58 o 
  -8   7   2    14069.08    15254.27    186.80 o 
  -7   7   2     2729.30     3140.96     53.87 o 
  -6   7   2     2597.00     2571.56     35.81 o 
  -5   7   2     1329.60     1362.72     20.36 o 
  -4   7   2      150.27      106.82      6.03 o 
  -3   7   2     3618.16     3668.90     50.34 o 
  -2   7   2      120.99      131.32     10.18 o 
  -1   7   2     1493.62     1479.01     22.49 o 
   0   7   2     1524.25     1633.36     24.23 o 
   1   7   2        0.87        2.72      4.38 o 
   2   7   2     2018.92     2022.78     29.71 o 
   3   7   2     1333.44     1377.91     21.09 o 
   4   7   2      681.08      684.63     11.93 o 
   5   7   2      142.61      127.68     11.38 o 
   6   7   2     3181.02     3115.63     77.17 o 
   7   7   2     1187.68     1329.30     46.42 o 
   8   7   2     2629.63     2804.56     34.10 o 
   9   7   2      278.74      291.42      7.64 o 
  10   7   2       11.83        4.67      5.28 o 
  11   7   2      307.07      322.18      8.65 o 
  12   7   2     3117.70     3137.61     84.41 o 
  13   7   2       49.32       21.13     16.68 o 
  14   7   2      715.98      611.41     19.52 o 
  15   7   2      254.32      260.76     10.58 o 
  16   7   2      146.07      188.30     42.30 o 
  17   7   2     1017.15     1048.49     26.06 o 
  18   7   2      274.18      326.94     26.82 o 
  19   7   2     2412.33     2625.22     77.38 o 
  20   7   2      164.90      170.76     23.57 o 
  21   7   2      626.57      568.60     38.24 o 
  22   7   2       65.33       67.49     32.52 o 
 -24   8   2     1000.10     1113.83     78.10 o 
 -23   8   2      143.06      154.50     29.27 o 
 -22   8   2       67.53       28.47     22.76 o 
 -21   8   2      459.36      457.10     32.53 o 
 -20   8   2      286.42      223.38     24.66 o 
 -19   8   2      481.90      508.53     26.18 o 
 -18   8   2     1814.16     1820.27     77.76 o 
 -17   8   2      946.54      875.75     21.98 o 
 -16   8   2      278.04      233.22     12.64 o 
 -15   8   2       58.84       51.13     18.71 o 
 -14   8   2     1863.90     1996.57     27.60 o 
 -13   8   2       10.59       -6.73      7.17 o 
 -12   8   2      192.09      143.55      6.91 o 
 -11   8   2      194.87      196.64      7.17 o 
 -10   8   2     1436.14     1461.41     21.13 o 
  -9   8   2        3.38        1.16      7.33 o 
  -8   8   2     3164.07     3688.58     48.93 o 
  -7   8   2      196.66      187.24     17.07 o 
  -6   8   2    13895.53    14946.71    180.78 o 
  -5   8   2      248.99      257.23     11.79 o 
  -4   8   2     1455.21     1566.22     25.02 o 
  -3   8   2       43.46       23.46      5.85 o 
  -2   8   2        0.51       -4.48      5.76 o 
  -1   8   2       16.91       16.43      6.03 o 
   0   8   2     2243.96     2335.44     53.03 o 
   1   8   2       62.80       69.11     11.38 o 
   2   8   2        6.47       -3.20      5.28 o 
   3   8   2      195.30      157.06      6.91 o 
   4   8   2        0.00       -0.35      8.13 o 
   5   8   2     2166.21     2344.10     32.98 o 
   6   8   2     2640.09     2861.28     89.36 o 
   7   8   2      460.92      482.62     11.21 o 
   8   8   2      229.75      228.22     12.21 o 
   9   8   2     1374.85     1365.20     36.25 o 
  10   8   2     1109.95     1118.83     23.59 o 
  11   8   2      402.69      368.40     10.56 o 
  12   8   2      102.02       86.92     13.41 o 
  13   8   2      706.83      651.06     15.47 o 
  14   8   2      621.89      575.71     53.28 o 
  15   8   2        4.62       46.32     31.29 o 
  16   8   2        0.41       17.26     10.22 o 
  17   8   2      379.26      337.74     29.68 o 
  18   8   2      178.76      202.49     30.92 o 
  19   8   2       56.78       34.97     25.21 o 
  20   8   2       22.32       44.72     25.21 o 
  21   8   2      302.46      313.09     32.53 o 
  22   8   2       11.14      -21.16     21.16 o 
 -23   9   2      260.58      245.58     33.33 o 
 -22   9   2      162.23      149.64     26.02 o 
 -21   9   2       33.59       40.67     26.82 o 
 -20   9   2      267.60      307.41     71.15 o 
 -19   9   2       11.68      -31.30     32.94 o 
 -18   9   2        5.61       12.93     16.01 o 
 -17   9   2      182.42      174.94     20.32 o 
 -16   9   2      268.67      286.78     13.88 o 
 -15   9   2      282.66      297.26     15.84 o 
 -14   9   2     1150.68     1108.74     18.17 o 
 -13   9   2        3.39        3.82      8.57 o 
 -12   9   2     5053.66     5544.19     73.37 o 
 -11   9   2      343.89      390.94     10.35 o 
 -10   9   2        9.17        4.77      6.15 o 
  -9   9   2      139.65      152.52      7.75 o 
  -8   9   2      632.67      604.47     12.62 o 
  -7   9   2     3597.47     3989.29     52.09 o 
  -6   9   2       55.78      108.53      9.35 o 
  -5   9   2      770.79      758.52     21.16 o 
  -4   9   2     2262.94     2684.95     39.50 o 
  -3   9   2       88.69      108.74      7.41 o 
  -2   9   2     1599.00     1764.38     27.64 o 
  -1   9   2      108.36       82.97     10.98 o 
   0   9   2       70.10       74.95     10.16 o 
   1   9   2      510.08      510.34     11.43 o 
   2   9   2      148.04      139.42      7.84 o 
   3   9   2        0.10       -6.08      6.08 o 
   4   9   2      801.49      854.74     26.87 o 
   5   9   2     1212.88     1285.16     39.91 o 
   6   9   2     2952.34     3197.33     44.03 o 
   7   9   2        1.60        4.88     10.58 o 
   8   9   2      941.61      923.06     19.55 o 
   9   9   2        1.20       13.87      4.67 o 
  10   9   2       34.82       46.37     20.32 o 
  11   9   2      414.59      386.59     29.68 o 
  12   9   2      213.29      210.42     14.23 o 
  13   9   2      143.81      136.85      7.78 o 
  14   9   2        7.65       20.67      6.91 o 
  15   9   2      379.35      351.59     12.28 o 
  16   9   2       30.53       32.89     20.32 o 
  17   9   2      148.68      152.01     32.94 o 
  18   9   2       44.14       30.07     28.46 o 
  19   9   2      125.73      147.99     24.41 o 
  20   9   2      159.68      113.83     26.82 o 
  21   9   2      447.32      374.12     39.03 o 
  22   9   2      110.50       60.18     47.18 o 
 -23  10   2       11.81       -3.25     36.57 o 
 -22  10   2      257.79      240.72     29.27 o 
 -21  10   2       77.85       84.55     26.02 o 
 -20  10   2      192.75      155.28     26.78 o 
 -19  10   2       81.05       74.85     19.96 o 
 -18  10   2        4.71       11.35     14.26 o 
 -17  10   2      144.45      131.59     20.32 o 
 -16  10   2      480.66      441.80     16.02 o 
 -15  10   2        8.93       -2.44     11.63 o 
 -14  10   2      410.92      429.88     14.08 o 
 -13  10   2     3612.28     3642.79     50.51 o 
 -12  10   2       46.12       52.09      7.84 o 
 -11  10   2     1249.86     1305.51     21.97 o 
 -10  10   2      396.93      383.62     10.93 o 
  -9  10   2      159.86      187.56     10.09 o 
  -8  10   2     2782.62     2765.45     81.16 o 
  -7  10   2     1428.65     1479.90     33.40 o 
  -6  10   2      603.34      555.71     12.70 o 
  -5  10   2      119.87       86.22      8.06 o 
  -4  10   2      662.65      781.85     16.66 o 
  -3  10   2        4.83       -4.39      6.60 o 
  -2  10   2     6168.65     6349.49     89.29 o 
  -1  10   2       66.83       59.52      8.47 o 
   0  10   2       25.50       40.69      8.25 o 
   1  10   2        6.31       -3.73      7.02 o 
   2  10   2       42.58       45.91     16.66 o 
   3  10   2      602.18      549.78     20.75 o 
   4  10   2     1034.98      940.64     30.53 o 
   5  10   2     1348.38     1411.63     21.90 o 
   6  10   2      960.22     1028.72     18.17 o 
   7  10   2      209.04      224.18      8.39 o 
   8  10   2      140.79      120.57     16.26 o 
   9  10   2      322.20      388.25     10.16 o 
  10  10   2      774.18      785.49     15.20 o 
  11  10   2      865.27      866.28     17.16 o 
  12  10   2      285.44      234.17     18.69 o 
  13  10   2      156.25      181.49     19.92 o 
  14  10   2      110.05       98.44     22.36 o 
  15  10   2      930.78      924.15     22.09 o 
  16  10   2       31.46       33.46     17.22 o 
  17  10   2      248.06      256.09     20.85 o 
  18  10   2       26.18      -17.06     27.66 o 
  19  10   2      290.32      309.03     29.27 o 
  20  10   2       99.02       57.73     28.47 o 
  21  10   2      190.31      226.90     31.72 o 
 -22  11   2       13.25        6.50     23.57 o 
 -21  11   2      214.50      276.49     30.08 o 
 -20  11   2      586.07      543.13     33.56 o 
 -19  11   2        0.82      -24.66     24.66 o 
 -18  11   2      199.36      214.10     20.88 o 
 -17  11   2      365.66      347.08     23.16 o 
 -16  11   2      172.73      168.36     12.30 o 
 -15  11   2     1526.82     1563.44     31.28 o 
 -14  11   2       92.46       79.95     12.27 o 
 -13  11   2      281.50      286.12     14.24 o 
 -12  11   2      292.10      288.12     10.53 o 
 -11  11   2      291.19      277.60     11.54 o 
 -10  11   2       82.96       75.32      9.00 o 
  -9  11   2      305.87      303.88     10.36 o 
  -8  11   2     3581.48     3706.30     59.99 o 
  -7  11   2       66.01       83.47      7.62 o 
  -6  11   2     2782.61     3123.40     42.97 o 
  -5  11   2     3222.18     3718.72     54.83 o 
  -4  11   2      906.13      918.93     17.50 o 
  -3  11   2      619.56      567.18     14.38 o 
  -2  11   2      452.53      431.75     13.29 o 
  -1  11   2       10.35       16.60      7.22 o 
   0  11   2      831.86      975.66     18.82 o 
   1  11   2     2011.41     2084.34     70.09 o 
   2  11   2      319.71      270.72     29.28 o 
   3  11   2     1080.27     1164.34     36.64 o 
   4  11   2      727.44      759.93     15.51 o 
   5  11   2      421.30      405.63     10.53 o 
   6  11   2      224.38      259.14     18.69 o 
   7  11   2      352.07      352.93     10.35 o 
   8  11   2      510.53      478.43     13.44 o 
   9  11   2      111.08       68.71      7.51 o 
  10  11   2       27.50       51.00      7.22 o 
  11  11   2      187.14      203.73      8.06 o 
  12  11   2     1024.42     1067.23     18.39 o 
  13  11   2        2.45       13.20      6.60 o 
  14  11   2      187.71      163.01     13.60 o 
  15  11   2       87.33      101.61     10.96 o 
  16  11   2       33.65       37.81     29.67 o 
  17  11   2     1396.59     1433.37     33.00 o 
  18  11   2       46.60       36.03     11.56 o 
  19  11   2      236.49      235.82     28.47 o 
  20  11   2       14.35       71.54     35.77 o 
  21  11   2       21.81       12.20     49.58 o 
 -22  12   2       26.95        6.50     36.58 o 
 -21  12   2       58.73       13.01     23.57 o 
 -20  12   2        2.70       36.88     20.26 o 
 -19  12   2      651.58      686.38     59.38 o 
 -18  12   2        5.64       -0.73     29.27 o 
 -17  12   2      859.47      927.06     48.41 o 
 -16  12   2      152.53      146.80     23.99 o 
 -15  12   2       33.58       35.47     28.46 o 
 -14  12   2       86.79      111.99     13.01 o 
 -13  12   2      427.67      435.11     16.79 o 
 -12  12   2      403.00      372.36     15.39 o 
 -11  12   2      112.04       96.36      9.77 o 
 -10  12   2      357.28      367.75     22.37 o 
  -9  12   2      986.19      949.67     18.32 o 
  -8  12   2      982.61     1036.04     32.55 o 
  -7  12   2      743.25      718.18     27.26 o 
  -6  12   2      650.73      798.65     16.79 o 
  -5  12   2      189.05      199.48     10.53 o 
  -4  12   2      138.94      103.30     10.30 o 
  -3  12   2      159.25      147.75     11.92 o 
  -2  12   2      592.39      590.19     22.38 o 
  -1  12   2       78.00       86.42      8.37 o 
   0  12   2      301.31      257.65     10.68 o 
   1  12   2        9.72       12.75      7.97 o 
   2  12   2       10.19       15.27      7.75 o 
   3  12   2      258.66      308.09     11.08 o 
   4  12   2     1618.69     1728.24     37.46 o 
   5  12   2       64.21       52.99      7.51 o 
   6  12   2       44.28       70.82     13.41 o 
   7  12   2       99.55       86.23     17.06 o 
   8  12   2      985.26      946.17     33.78 o 
   9  12   2      138.07      124.24      8.79 o 
  10  12   2        9.29       -1.21      6.90 o 
  11  12   2      201.55      200.29      8.58 o 
  12  12   2        1.47       -0.40      6.91 o 
  13  12   2     2842.51     2959.76     45.74 o 
  14  12   2        8.11       -4.48     13.43 o 
  15  12   2      145.01      143.85     16.28 o 
  16  12   2       34.47       54.10     13.83 o 
  17  12   2      168.92      196.89     15.27 o 
  18  12   2      308.87      294.09     41.06 o 
  19  12   2      509.59      558.79     43.94 o 
  20  12   2        4.98       21.16     25.21 o 
 -21  13   2       54.62       82.14     29.27 o 
 -20  13   2       44.46        1.30     27.98 o 
 -19  13   2      186.00      231.56     23.76 o 
 -18  13   2      393.06      390.33     33.75 o 
 -17  13   2        0.13       -1.64     19.11 o 
 -16  13   2        0.09      -21.78     25.12 o 
 -15  13   2      215.16      197.19     20.13 o 
 -14  13   2     1327.16     1307.04     28.38 o 
 -13  13   2      237.00      263.05     12.94 o 
 -12  13   2       70.16       79.53     10.16 o 
 -11  13   2     1007.04     1001.30     22.59 o 
 -10  13   2      425.57      370.33     15.44 o 
  -9  13   2      362.49      395.05     14.46 o 
  -8  13   2        3.38       13.98     12.19 o 
  -7  13   2      129.80      142.30      9.36 o 
  -6  13   2       85.82       86.61      8.63 o 
  -5  13   2      408.64      386.95     14.64 o 
  -4  13   2        0.04        7.40     13.03 o 
  -3  13   2        0.32        5.56     10.73 o 
  -2  13   2      207.15      197.53     16.68 o 
  -1  13   2        5.81       21.28      9.20 o 
   0  13   2     3136.04     3130.37     95.86 o 
   1  13   2        0.60       -6.34     18.31 o 
   2  13   2       79.38       71.40      9.62 o 
   3  13   2     1037.73     1066.28     21.53 o 
   4  13   2      587.44      633.49     16.10 o 
   5  13   2      931.79      935.03     18.76 o 
   6  13   2     1612.24     1639.94     27.62 o 
   7  13   2      651.50      598.87     15.51 o 
   8  13   2      679.22      620.64     16.67 o 
   9  13   2        1.83       -7.04      7.04 o 
  10  13   2     3766.10     3784.24     57.10 o 
  11  13   2      332.38      280.55     27.25 o 
  12  13   2      103.49       87.44      8.39 o 
  13  13   2      237.56      210.40     12.28 o 
  14  13   2      123.21      118.27     14.44 o 
  15  13   2       35.13       23.05     11.88 o 
  16  13   2      110.94      146.69     23.17 o 
  17  13   2       13.49      -14.51     18.15 o 
  18  13   2      232.93      175.67     37.42 o 
  19  13   2       26.42       27.66     30.07 o 
 -20  14   2        3.07       30.48     37.80 o 
 -19  14   2      184.13      145.26     28.88 o 
 -18  14   2      177.63      183.83     28.06 o 
 -17  14   2      368.93      378.91     27.92 o 
 -16  14   2       15.65       22.07     16.01 o 
 -15  14   2       45.16       44.71     18.80 o 
 -14  14   2       11.30       -7.17     14.91 o 
 -13  14   2        1.52        1.68     16.68 o 
 -12  14   2      185.26      168.25     13.07 o 
 -11  14   2       17.20        6.17     11.81 o 
 -10  14   2      138.60      139.53     12.30 o 
  -9  14   2       14.85       -6.53     16.26 o 
  -8  14   2      222.53      296.15     14.64 o 
  -7  14   2       22.53       33.04     11.78 o 
  -6  14   2       31.69       29.51      9.95 o 
  -5  14   2      162.54      119.54     14.64 o 
  -4  14   2     1188.80     1199.14     32.56 o 
  -3  14   2       28.70       17.75     10.39 o 
  -2  14   2       10.71       14.18      8.86 o 
  -1  14   2     1021.03     1060.58     32.96 o 
   0  14   2       90.30       82.36      9.93 o 
   1  14   2     1096.94     1096.89     26.45 o 
   2  14   2        0.09       -5.85     12.20 o 
   3  14   2      580.20      600.93     15.35 o 
   4  14   2      144.27      138.84     11.39 o 
   5  14   2      515.05      519.09     25.22 o 
   6  14   2        0.69       -9.00      9.00 o 
   7  14   2      963.87      949.97     30.92 o 
   8  14   2      266.98      249.39     20.32 o 
   9  14   2     1492.00     1620.75     28.63 o 
  10  14   2       11.54      -21.56     21.56 o 
  11  14   2      116.38       96.62     18.71 o 
  12  14   2       16.94       11.64     16.68 o 
  13  14   2      261.78      214.25     17.49 o 
  14  14   2      282.89      288.95     18.80 o 
  15  14   2     1300.43     1334.04     61.44 o 
  16  14   2       80.84       62.78     14.65 o 
  17  14   2      561.74      628.55     24.96 o 
  18  14   2       20.02       41.47     30.07 o 
  19  14   2        0.09      -23.57     39.83 o 
 -20  15   2      232.36      175.92     38.63 o 
 -19  15   2      418.92      423.25     26.78 o 
 -18  15   2      107.69      124.79     24.04 o 
 -17  15   2      640.76      670.54     30.86 o 
 -16  15   2        9.69       31.21     20.16 o 
 -15  15   2       94.03       83.47     58.96 o 
 -14  15   2      146.98      160.10     23.59 o 
 -13  15   2      126.60      124.19     23.59 o 
 -12  15   2       10.58       18.71     10.93 o 
 -11  15   2      443.13      436.89     16.57 o 
 -10  15   2      491.21      518.27     17.49 o 
  -9  15   2      269.10      267.56     14.66 o 
  -8  15   2      203.02      171.08     12.89 o 
  -7  15   2       66.27       47.12     12.61 o 
  -6  15   2        0.54       -6.54     19.53 o 
  -5  15   2      120.08      138.19     10.68 o 
  -4  15   2     1631.91     1747.16     32.57 o 
  -3  15   2      249.26      236.99     12.20 o 
  -2  15   2      845.67      896.34     46.39 o 
  -1  15   2      451.55      477.94     40.26 o 
   0  15   2      517.96      484.37     15.64 o 
   1  15   2      707.22      798.45     19.22 o 
   2  15   2        5.65       38.98     10.98 o 
   3  15   2     1355.74     1405.37     27.86 o 
   4  15   2      401.79      450.30     30.90 o 
   5  15   2       75.72       61.96     12.61 o 
   6  15   2     2942.42     3056.66     46.95 o 
   7  15   2      167.54      123.07     26.02 o 
   8  15   2     7086.18     7068.66     97.98 o 
   9  15   2      106.92       94.08     19.51 o 
  10  15   2     1833.62     1911.40     41.13 o 
  11  15   2        3.41        4.19     10.35 o 
  12  15   2      376.51      414.40     19.70 o 
  13  15   2       28.08       22.80     15.43 o 
  14  15   2        6.91        3.24     14.23 o 
  15  15   2      120.63      120.12     45.53 o 
  16  15   2      241.64      257.43     17.57 o 
  17  15   2       19.88        6.10     25.86 o 
  18  15   2      260.77      265.10     34.97 o 
 -19  16   2        3.35      -22.67     35.77 o 
 -18  16   2        2.73      -21.92     22.06 o 
 -17  16   2        1.84        2.90     25.60 o 
 -16  16   2      129.62      136.43     25.46 o 
 -15  16   2      255.40      297.87     30.92 o 
 -14  16   2       44.68       64.94     27.64 o 
 -13  16   2       14.63       37.52     28.87 o 
 -12  16   2       60.68       92.55     17.30 o 
 -11  16   2      141.17      107.41     12.04 o 
 -10  16   2      303.95      270.35     15.16 o 
  -9  16   2      266.37      261.95     14.08 o 
  -8  16   2      177.55      215.82     12.94 o 
  -7  16   2      374.87      378.18     15.24 o 
  -6  16   2       44.64        9.85     11.34 o 
  -5  16   2      123.86       79.39     11.34 o 
  -4  16   2      591.50      550.83     16.74 o 
  -3  16   2       59.16       66.52     12.19 o 
  -2  16   2      217.62      216.59     13.99 o 
  -1  16   2     2247.28     2268.01     37.37 o 
   0  16   2      420.80      375.15     35.38 o 
   1  16   2      703.16      750.43     19.36 o 
   2  16   2      828.14      828.36     21.51 o 
   3  16   2      195.09      246.61     37.40 o 
   4  16   2      634.17      662.49     19.87 o 
   5  16   2       62.06       55.12     10.16 o 
   6  16   2        6.96        2.05     10.93 o 
   7  16   2       55.20       40.18      9.76 o 
   8  16   2      162.60      160.04     34.55 o 
   9  16   2     1800.88     1731.12     34.03 o 
  10  16   2      329.37      308.94     53.67 o 
  11  16   2      131.52      149.69     23.57 o 
  12  16   2      122.92       86.39     16.65 o 
  13  16   2      217.48      218.33     16.56 o 
  14  16   2      876.86      879.05     29.71 o 
  15  16   2       68.51       29.80     16.61 o 
  16  16   2       81.60       93.33     34.57 o 
  17  16   2      912.94      929.92     48.00 o 
 -18  17   2       52.09       40.38     56.53 o 
 -17  17   2       80.58       93.55     24.74 o 
 -16  17   2       71.09       93.48     26.97 o 
 -15  17   2       38.16       33.63     23.49 o 
 -14  17   2      301.21      326.31     25.22 o 
 -13  17   2       13.03       -1.37     19.40 o 
 -12  17   2        3.19       10.71     16.50 o 
 -11  17   2       40.25       29.44     15.03 o 
 -10  17   2      223.19      183.39     13.43 o 
  -9  17   2      497.30      534.26     37.81 o 
  -8  17   2      189.83      115.23     11.50 o 
  -7  17   2      500.95      503.46     17.14 o 
  -6  17   2      198.05      153.51     14.35 o 
  -5  17   2      189.01      161.74     15.28 o 
  -4  17   2       77.56       26.51     12.44 o 
  -3  17   2      214.52      160.71     14.60 o 
  -2  17   2       42.81       62.20     11.42 o 
  -1  17   2       75.74       41.99     11.88 o 
   0  17   2      749.19      744.43     21.47 o 
   1  17   2      216.56      193.90     21.96 o 
   2  17   2      887.05      823.67     21.51 o 
   3  17   2       44.91       47.71     13.43 o 
   4  17   2      280.73      250.16     15.06 o 
   5  17   2       12.07       17.22     10.30 o 
   6  17   2       40.52       47.08     12.07 o 
   7  17   2      423.04      396.61     30.50 o 
   8  17   2      703.17      720.72     25.57 o 
   9  17   2       97.19      107.11     21.14 o 
  10  17   2     2483.48     2580.54     54.10 o 
  11  17   2      146.34      175.44     40.25 o 
  12  17   2      890.06      956.11     29.59 o 
  13  17   2       54.81       27.22     16.98 o 
  14  17   2      722.40      781.77     33.36 o 
  15  17   2       41.06       62.92     18.31 o 
  16  17   2      225.89      226.27     36.58 o 
 -17  18   2       36.11       77.53     30.49 o 
 -16  18   2      126.80      126.79     20.74 o 
 -15  18   2        0.01       13.96     19.44 o 
 -14  18   2       11.78       14.46     18.67 o 
 -13  18   2      669.26      647.26     27.28 o 
 -12  18   2       79.13       81.44     21.16 o 
 -11  18   2      206.34      212.58     16.96 o 
 -10  18   2      352.12      290.46     16.54 o 
  -9  18   2      295.14      228.90     14.08 o 
  -8  18   2        0.01       -6.80     13.79 o 
  -7  18   2      144.12      122.38     13.23 o 
  -6  18   2     1126.68     1076.54     59.41 o 
  -5  18   2       34.92       22.53     13.03 o 
  -4  18   2      180.44      181.98     15.16 o 
  -3  18   2       35.16       33.88     14.07 o 
  -2  18   2       90.74       86.09     16.56 o 
  -1  18   2      668.18      694.86     22.58 o 
   0  18   2       33.05       39.23     13.23 o 
   1  18   2     1533.50     1583.65     33.83 o 
   2  18   2     1794.15     1818.80     37.12 o 
   3  18   2     1646.40     1543.58     74.89 o 
   4  18   2       79.68       65.93     16.24 o 
   5  18   2      116.55      111.10     11.77 o 
   6  18   2       26.68       18.37     10.82 o 
   7  18   2        9.66        7.46     21.96 o 
   8  18   2       33.17       19.99     28.06 o 
   9  18   2       14.09       -2.16     19.91 o 
  10  18   2      490.15      426.05     25.60 o 
  11  18   2      128.08       96.30     17.94 o 
  12  18   2      119.72      131.96     21.88 o 
  13  18   2       15.71       34.34     14.60 o 
  14  18   2       44.14       57.25     17.20 o 
  15  18   2       15.34        6.35     21.96 o 
 -16  19   2       81.37       74.08     20.12 o 
 -15  19   2       20.69       32.52     17.06 o 
 -14  19   2       66.53       58.91     16.65 o 
 -13  19   2        1.11        4.67     17.39 o 
 -12  19   2      144.48       95.60     37.82 o 
 -11  19   2      114.84      120.42     18.87 o 
 -10  19   2      211.19      214.98     19.45 o 
  -9  19   2      338.81      344.03     18.65 o 
  -8  19   2      501.00      489.15     54.50 o 
  -7  19   2        0.24      -16.60     17.13 o 
  -6  19   2        2.98        1.63     18.69 o 
  -5  19   2      411.79      380.64     22.71 o 
  -4  19   2        6.84        3.89     17.90 o 
  -3  19   2      276.40      286.87     20.41 o 
  -2  19   2       42.31       69.66     29.69 o 
  -1  19   2      342.83      365.11     29.28 o 
   0  19   2       11.53       26.17     43.52 o 
   1  19   2       12.10      -14.30     14.30 o 
   2  19   2        0.43      -12.61     12.61 o 
   3  19   2        0.23       15.81     15.88 o 
   4  19   2      205.72      197.66     13.99 o 
   5  19   2        0.64        2.45     21.96 o 
   6  19   2      764.84      737.46     26.17 o 
   7  19   2      120.67       87.13     16.96 o 
   8  19   2      285.84      296.65     29.27 o 
   9  19   2      274.91      333.72     29.67 o 
  10  19   2     1102.75     1064.42     36.24 o 
  11  19   2      136.20      111.18     28.45 o 
  12  19   2      120.96       63.07     34.97 o 
  13  19   2        7.63        6.79     19.93 o 
  14  19   2      495.08      541.76     25.96 o 
 -14  20   2        4.67      -10.73     21.25 o 
 -13  20   2      290.71      343.22     27.24 o 
 -12  20   2        8.85       34.19     28.04 o 
 -11  20   2        6.92      -28.16     28.16 o 
 -10  20   2       62.13       77.15     19.93 o 
  -9  20   2      367.69      367.88     23.06 o 
  -8  20   2       43.06       43.85     14.26 o 
  -7  20   2       19.72        0.98     18.05 o 
  -6  20   2      751.59      741.53     23.01 o 
  -5  20   2     1164.60     1222.31     37.43 o 
  -4  20   2      946.67      901.33     32.42 o 
  -3  20   2      102.28       93.87     16.90 o 
  -2  20   2       78.64       57.08     18.20 o 
  -1  20   2       24.53      -21.56     21.56 o 
   0  20   2       15.29       -3.30     16.65 o 
   1  20   2      362.77      350.25     21.65 o 
   2  20   2      369.05      399.72     43.93 o 
   3  20   2      388.85      332.23     21.51 o 
   4  20   2       56.15       76.08     16.78 o 
   5  20   2        0.09       -7.84     17.89 o 
   6  20   2      541.33      496.93     22.67 o 
   7  20   2      429.29      408.69     19.78 o 
   8  20   2       12.30       15.85     16.83 o 
   9  20   2      398.94      312.08     26.04 o 
  10  20   2       79.88       67.43     22.76 o 
  11  20   2      356.84      311.03     23.39 o 
  12  20   2       51.61       43.62     16.19 o 
  13  20   2      555.79      630.19     28.11 o 
 -13  21   2       50.54       24.79     18.96 o 
 -12  21   2      357.03      404.69     26.87 o 
 -11  21   2      774.41      855.90     36.19 o 
 -10  21   2      360.81      387.45     22.81 o 
  -9  21   2       77.23       28.71     15.99 o 
  -8  21   2       15.80       -5.16     28.46 o 
  -7  21   2        1.52        5.56     20.44 o 
  -6  21   2        6.01       -0.52     23.61 o 
  -5  21   2       43.94       47.90     19.54 o 
  -4  21   2      260.15      311.11     40.66 o 
  -3  21   2      570.75      686.45     32.53 o 
  -2  21   2       87.02       31.43     20.87 o 
  -1  21   2       51.45       67.29     19.52 o 
   0  21   2        9.49       -5.47     23.17 o 
   1  21   2       70.32       38.94     16.65 o 
   2  21   2      128.57       84.81     30.92 o 
   3  21   2       39.67        5.57     32.12 o 
   4  21   2       69.67      135.83     20.32 o 
   5  21   2       58.07       55.56     22.66 o 
   6  21   2       64.40       81.14     19.24 o 
   7  21   2       74.29       87.81     17.36 o 
   8  21   2        9.94        5.98     19.67 o 
   9  21   2      191.42      226.65     23.00 o 
  10  21   2       34.62       32.05     18.95 o 
  11  21   2      163.22      189.58     45.55 o 
 -11  22   2      134.17       97.48     50.81 o 
 -10  22   2      119.90      186.22     19.54 o 
  -9  22   2        3.36       -2.06     20.36 o 
  -8  22   2      148.94      221.43     25.71 o 
  -7  22   2      607.88      626.79     29.28 o 
  -6  22   2        2.17      -15.96     35.77 o 
  -5  22   2        2.07       -2.41     23.99 o 
  -4  22   2     1092.20     1141.74     42.53 o 
  -3  22   2      484.63      538.61     47.97 o 
  -2  22   2      200.42      168.33     26.86 o 
  -1  22   2      218.24      266.75     34.57 o 
   0  22   2        6.04      -18.29     18.29 o 
   1  22   2      921.09      881.13     54.11 o 
   2  22   2       50.61      -13.63     41.45 o 
   3  22   2        8.15      -10.07     29.67 o 
   4  22   2      144.52      167.24     26.82 o 
   5  22   2      201.26      218.69     22.36 o 
   6  22   2        0.04      -16.97     17.90 o 
   7  22   2      177.33      238.79     21.19 o 
   8  22   2      258.24      276.45     24.31 o 
   9  22   2       65.77       60.14     25.28 o 
  -8  23   2       82.58      117.21     23.56 o 
  -7  23   2       36.78       53.33     17.13 o 
  -6  23   2       12.27       48.74     21.20 o 
  -5  23   2      142.38      142.16     22.78 o 
  -4  23   2      125.51      156.13     23.86 o 
  -3  23   2      164.02      191.71     49.61 o 
  -2  23   2      285.45      394.25     39.03 o 
  -1  23   2       76.94       53.13     22.66 o 
   0  23   2      403.57      478.08     33.75 o 
   1  23   2       38.14        8.01     30.90 o 
   2  23   2      281.70      232.68     32.95 o 
   3  23   2        0.25      -16.44     26.72 o 
   4  23   2      137.94      106.59     48.78 o 
   5  23   2       18.12       20.83     19.81 o 
   6  23   2       11.08       33.41     30.07 o 
   7  23   2        6.61       19.84     27.47 o 
  -4  24   2       70.00       99.21     60.99 o 
  -3  24   2       82.01      123.08     24.06 o 
  -2  24   2       58.92       17.09     32.43 o 
  -1  24   2      108.77      116.86     28.47 o 
   0  24   2        8.47      -24.18     68.71 o 
   1  24   2       12.61       54.36     23.96 o 
   2  24   2       24.68       82.32     27.37 o 
   3  24   2      324.56      331.97     51.64 o 
 -25   1   3       42.50        8.95     37.42 o 
 -24   1   3      483.58      585.10     33.92 o 
 -23   1   3      284.62      213.06     22.23 o 
 -22   1   3      245.85      221.96     22.98 o 
 -21   1   3        8.70       12.06     12.12 o 
 -20   1   3      214.09      211.72     13.81 o 
 -19   1   3      266.71      235.72     11.77 o 
 -18   1   3     1272.57     1235.06     23.30 o 
 -17   1   3     1524.18     1540.47     24.23 o 
 -16   1   3       48.77       30.73      6.33 o 
 -15   1   3      862.48      889.89     13.20 o 
 -14   1   3        3.97        8.53      5.28 o 
 -13   1   3      234.94      224.16     14.64 o 
 -12   1   3     5394.90     5915.37     60.00 o 
 -11   1   3     1118.16     1168.60     14.61 o 
 -10   1   3      499.19      485.16      8.34 o 
  -9   1   3    14813.09    15112.02    143.82 o 
  -8   1   3     5591.05     5399.49     52.63 o 
  -7   1   3     7709.43     7131.89     69.60 o 
  -6   1   3     3866.42     3866.75     40.60 o 
  -5   1   3     2200.42     2200.41     27.47 o 
  -4   1   3    16742.18    16065.09    190.26 o 
  -3   1   3     2340.13     2134.15     26.23 o 
  -2   1   3    12000.50    10431.56    207.13 o 
  -1   1   3     1026.07      885.27     24.09 o 
   0   1   3      461.71      445.52      5.77 o 
   1   1   3     2742.18     2560.79     48.27 o 
   2   1   3     1508.85     1503.56     19.62 o 
   3   1   3     5084.48     4845.81     49.52 o 
   4   1   3     1590.81     1642.74     22.44 o 
   5   1   3       10.32       10.60      1.96 o 
   6   1   3       14.53        5.90      5.68 o 
   7   1   3     1620.01     1591.63     17.51 o 
   8   1   3     1076.16     1285.56     16.35 o 
   9   1   3      903.30      883.56     16.28 o 
  10   1   3     3219.92     3375.69     35.91 o 
  11   1   3      700.19      750.67     10.31 o 
  12   1   3     1604.78     1652.80     19.81 o 
  13   1   3     1289.39     1198.10     16.68 o 
  14   1   3      618.41      624.14     18.32 o 
  15   1   3        6.41        1.63      4.60 o 
  16   1   3      107.71      116.32     10.16 o 
  17   1   3       44.14       44.19      7.97 o 
  18   1   3        0.84       -7.80      7.80 o 
  19   1   3     1111.39     1245.69     32.63 o 
  20   1   3       10.12       -8.95     13.81 o 
  21   1   3       46.69       47.17     19.51 o 
  22   1   3        9.73       21.16     20.32 o 
  23   1   3       57.76       26.02     21.96 o 
 -25   2   3     1087.66     1072.45     68.34 o 
 -24   2   3       51.19       37.42     34.97 o 
 -23   2   3      120.04      145.54     25.21 o 
 -22   2   3      175.04      161.70     17.13 o 
 -21   2   3     1381.00     1368.06     36.74 o 
 -20   2   3       32.99       39.71      9.77 o 
 -19   2   3      326.81      341.71     11.77 o 
 -18   2   3      279.73      262.37     10.89 o 
 -17   2   3      323.81      310.22     17.07 o 
 -16   2   3      104.68       86.98      7.17 o 
 -15   2   3       10.72       16.68      5.17 o 
 -14   2   3     1535.88     1658.79     24.43 o 
 -13   2   3     2446.79     2700.42     30.42 o 
 -12   2   3      378.66      441.08      8.34 o 
 -11   2   3      279.64      254.68      7.31 o 
 -10   2   3    12674.69    13748.35    133.58 o 
  -9   2   3      946.04      967.42     12.06 o 
  -8   2   3        7.04       21.32      5.28 o 
  -7   2   3     1726.66     1839.27     28.97 o 
  -6   2   3    20359.62    20446.19    202.07 o 
  -5   2   3     3582.00     3375.98     37.60 o 
  -4   2   3      682.58      751.81      9.97 o 
  -3   2   3       37.82      100.24     10.56 o 
  -2   2   3    11525.96    11255.47    176.55 o 
  -1   2   3       45.44       68.00      4.50 o 
   1   2   3      119.07      148.93     11.39 o 
   3   2   3      393.13      337.19      7.42 o 
   4   2   3    17763.76    17896.67    214.53 o 
   5   2   3       20.40       22.18      4.29 o 
   6   2   3     1159.29     1181.77     14.84 o 
   7   2   3     1862.20     2068.22     23.23 o 
   8   2   3      703.42      701.59      8.91 o 
   9   2   3     2083.33     2134.50     23.45 o 
  10   2   3       27.96       32.16      3.46 o 
  11   2   3      255.83      275.52      6.03 o 
  12   2   3     1394.10     1368.27     16.92 o 
  13   2   3     2805.52     2886.36     32.14 o 
  14   2   3        3.60       10.15      8.13 o 
  15   2   3     1040.21     1064.22     19.13 o 
  16   2   3       77.88       59.09      6.90 o 
  17   2   3     1871.75     1983.68     40.73 o 
  18   2   3       19.98       13.01     17.06 o 
  19   2   3       22.60      -15.46     15.46 o 
  20   2   3        3.74       -7.31     11.40 o 
  21   2   3        5.89       46.33     22.76 o 
  22   2   3      196.90      205.74     26.02 o 
  23   2   3      208.27      289.50     32.52 o 
 -25   3   3      107.40       92.71     38.22 o 
 -24   3   3      107.02      124.42     39.03 o 
 -23   3   3        9.67       85.39     34.16 o 
 -22   3   3       24.92       -1.65     23.57 o 
 -21   3   3     1458.99     1496.20     96.44 o 
 -20   3   3       42.29       46.68     10.30 o 
 -19   3   3      149.15      127.55     10.68 o 
 -18   3   3      131.45      109.19     15.06 o 
 -17   3   3      425.59      412.92     19.52 o 
 -16   3   3      487.00      546.24     15.46 o 
 -15   3   3        2.83        9.50      9.35 o 
 -14   3   3     1061.05     1078.01     15.17 o 
 -13   3   3      194.61      184.29     13.01 o 
 -12   3   3      762.40      871.25     12.05 o 
 -11   3   3     2693.34     2733.35     57.94 o 
 -10   3   3      740.49      738.45     13.83 o 
  -9   3   3     1605.94     1881.61     21.92 o 
  -8   3   3        6.74        0.50      4.49 o 
  -7   3   3        0.04       -6.91      6.91 o 
  -6   3   3     1700.28     1647.15     19.27 o 
  -5   3   3     1887.84     1789.36     21.03 o 
  -4   3   3    14217.56    13617.73    150.90 o 
  -3   3   3      936.98      846.79     16.71 o 
  -2   3   3    23029.51    22126.80    309.92 o 
  -1   3   3      572.36      657.62     13.53 o 
   1   3   3     9667.19     9357.02    132.67 o 
   2   3   3    19115.08    18785.71    220.76 o 
   3   3   3     2219.33     2094.99     23.51 o 
   4   3   3    14869.72    15495.95    201.34 o 
   5   3   3       59.82       68.90      4.81 o 
   6   3   3    23825.95    25646.61    307.74 o 
   7   3   3     1031.13     1039.29     12.86 o 
   8   3   3        0.52        5.82      4.48 o 
   9   3   3       91.93       73.73      4.48 o 
  10   3   3       78.29       81.22      6.08 o 
  11   3   3     1358.52     1372.78     17.80 o 
  12   3   3      485.61      463.96     19.52 o 
  13   3   3     1607.60     1503.03     19.77 o 
  14   3   3      246.58      257.89      9.76 o 
  15   3   3      526.35      532.32     15.46 o 
  16   3   3      238.21      270.28     15.04 o 
  17   3   3       15.37       46.07     15.04 o 
  18   3   3      312.98      356.23     26.83 o 
  19   3   3      108.87      139.88     23.57 o 
  20   3   3      303.05      361.92     27.67 o 
  21   3   3        9.34       -7.31     13.01 o 
  22   3   3      157.09      197.58     27.66 o 
  23   3   3       30.18       27.66     27.66 o 
 -25   4   3      649.54      786.61     53.70 o 
 -24   4   3      231.71      198.44     40.67 o 
 -23   4   3      300.62      408.26     50.43 o 
 -22   4   3      143.75      128.48     24.41 o 
 -21   4   3      167.53      151.48     21.96 o 
 -20   4   3      822.72      805.97     23.29 o 
 -19   4   3      193.16      243.27     11.89 o 
 -18   4   3        1.61      -10.74     10.74 o 
 -17   4   3      194.47      190.28     15.86 o 
 -16   4   3      533.96      579.59     12.70 o 
 -15   4   3     1655.37     1634.42     21.53 o 
 -14   4   3      186.68      207.53      7.62 o 
 -13   4   3      370.12      319.59      8.96 o 
 -12   4   3       81.59      100.27      7.73 o 
 -11   4   3      149.34      137.93      5.44 o 
 -10   4   3       65.50       44.43      4.07 o 
  -9   4   3     1661.92     1664.52     24.47 o 
  -8   4   3     2784.00     2920.56     33.95 o 
  -7   4   3     3647.87     3580.47     40.07 o 
  -6   4   3     2780.17     2987.10     33.72 o 
  -5   4   3      224.90      195.50      5.09 o 
  -4   4   3     1470.08     1499.94     20.92 o 
  -3   4   3        7.16        6.72      5.44 o 
  -2   4   3    21338.86    20569.03    261.79 o 
  -1   4   3     2579.52     2425.27     32.98 o 
   0   4   3     9002.72     8612.85    112.36 o 
   1   4   3     2209.98     2067.79     33.19 o 
   2   4   3       73.70       53.52      4.88 o 
   3   4   3      954.03      875.44     15.42 o 
   4   4   3      868.11      908.04     14.66 o 
   5   4   3       47.63       63.51      2.43 o 
   6   4   3     1302.58     1309.86     15.27 o 
   7   4   3     2495.12     2453.16     33.87 o 
   8   4   3     2290.47     2454.86     28.19 o 
   9   4   3     2844.95     2950.74     32.72 o 
  10   4   3       47.75       55.30      3.30 o 
  11   4   3     1880.53     1752.33     21.33 o 
  12   4   3      206.81      222.10     17.07 o 
  13   4   3      222.02      209.13      6.45 o 
  14   4   3      457.58      452.80      9.76 o 
  15   4   3      463.79      458.34     10.56 o 
  16   4   3        2.54        3.25      4.90 o 
  17   4   3       10.36       18.45     11.80 o 
  18   4   3      244.59      222.01     20.32 o 
  19   4   3       69.71       97.56     21.16 o 
  20   4   3       34.95       63.43     22.76 o 
  21   4   3        0.03      -19.51     20.31 o 
  22   4   3       63.42       70.74     25.21 o 
 -25   5   3      123.26      160.20     45.53 o 
 -24   5   3       15.75       21.96     30.07 o 
 -23   5   3       73.64       35.77     21.16 o 
 -22   5   3        3.06      -11.40     15.46 o 
 -21   5   3       38.05       42.74     18.31 o 
 -20   5   3       49.48       63.10     16.73 o 
 -19   5   3     1480.72     1430.74     27.70 o 
 -18   5   3      285.37      238.15     21.54 o 
 -17   5   3       10.27        0.82     17.89 o 
 -16   5   3      194.21      155.32      8.33 o 
 -15   5   3     1166.92     1125.98     18.33 o 
 -14   5   3      801.05      879.71     14.25 o 
 -13   5   3        0.03       -6.33      6.33 o 
 -12   5   3      792.95      838.55     26.44 o 
 -11   5   3        0.53       -3.18      8.79 o 
 -10   5   3     4474.07     4663.49     55.80 o 
  -9   5   3     2762.66     2914.55     35.77 o 
  -8   5   3      572.49      547.70     11.39 o 
  -7   5   3       92.60       97.84      5.70 o 
  -6   5   3       23.01        7.46      8.55 o 
  -5   5   3      429.07      439.01     18.30 o 
  -4   5   3     1038.48     1106.56     27.30 o 
  -3   5   3     5012.69     4684.56     64.52 o 
  -2   5   3     2972.75     2751.06     49.11 o 
  -1   5   3     1780.28     1804.51     26.85 o 
   0   5   3      391.25      401.14      8.91 o 
   1   5   3     4453.98     4320.88     59.17 o 
   2   5   3    18771.96    18578.64    265.59 o 
   3   5   3       29.12       42.76      6.10 o 
   4   5   3     1616.03     1635.28     22.14 o 
   5   5   3     2557.68     2667.62     31.85 o 
   6   5   3     1221.08     1513.87     17.57 o 
   7   5   3     1361.11     1305.09     15.87 o 
   8   5   3        1.39       -0.82      4.07 o 
   9   5   3      498.29      538.12      8.80 o 
  10   5   3      299.46      379.63     11.39 o 
  11   5   3       31.37       34.05      3.65 o 
  12   5   3     1422.59     1342.37     17.60 o 
  13   5   3      388.61      412.70      8.80 o 
  14   5   3      189.79      169.61      9.76 o 
  15   5   3      898.16      998.99     17.58 o 
  16   5   3     1223.99     1158.93     30.10 o 
  17   5   3        6.60        4.09     12.20 o 
  18   5   3       39.78       16.77      9.94 o 
  19   5   3       20.05       43.08     22.76 o 
  20   5   3       29.27       25.21     22.76 o 
  21   5   3        9.20       -7.31     22.76 o 
  22   5   3       58.37       98.40     21.16 o 
 -25   6   3       16.79       25.21     34.16 o 
 -24   6   3      128.48      162.65     33.33 o 
 -23   6   3      850.58     1036.47     52.06 o 
 -22   6   3        2.29       30.91     28.46 o 
 -21   6   3       11.68       25.46     21.94 o 
 -20   6   3      216.32      199.91     54.07 o 
 -19   6   3      250.10      259.30     13.80 o 
 -18   6   3      494.78      443.56     21.97 o 
 -17   6   3        0.20      -11.80     11.80 o 
 -16   6   3     1007.51     1044.65     18.37 o 
 -15   6   3      697.61      655.30     19.52 o 
 -14   6   3     2084.86     2189.88     28.52 o 
 -13   6   3        6.45       -6.90      6.90 o 
 -12   6   3     2475.03     2576.99     30.15 o 
 -11   6   3      982.74     1027.35     15.17 o 
 -10   6   3      149.46      172.27      9.36 o 
  -9   6   3     1403.23     1442.27     20.40 o 
  -8   6   3      576.14      578.62     12.60 o 
  -7   6   3      200.27      227.31      6.83 o 
  -6   6   3      566.84      666.56     11.93 o 
  -5   6   3       60.05       44.40      4.60 o 
  -4   6   3    15851.57    16395.85    211.94 o 
  -3   6   3        0.02       -4.82      7.33 o 
  -2   6   3     2105.74     2051.49     29.73 o 
  -1   6   3      405.05      342.02      8.34 o 
   0   6   3      270.49      167.47      6.91 o 
   1   6   3     4037.55     4028.54     54.74 o 
   2   6   3      192.24      183.66      6.01 o 
   3   6   3      804.70      735.49     35.00 o 
   4   6   3    14637.41    15251.01    195.98 o 
   5   6   3       48.14       68.56      4.29 o 
   6   6   3      506.69      506.25      9.96 o 
   7   6   3      326.03      342.92      5.76 o 
   8   6   3      184.19      217.94     13.01 o 
   9   6   3      407.30      509.35      8.58 o 
  10   6   3      143.08      158.45     13.41 o 
  11   6   3     1986.96     2095.51     35.44 o 
  12   6   3      123.79      131.49      4.81 o 
  13   6   3     5575.09     5895.07    100.95 o 
  14   6   3      100.63      117.89      6.08 o 
  15   6   3      270.12      265.87     17.09 o 
  16   6   3        0.81        2.20      7.47 o 
  17   6   3       46.66       49.22      8.41 o 
  18   6   3      384.17      383.89     14.13 o 
  19   6   3      157.74      135.79     23.57 o 
  20   6   3       50.18       41.47     25.21 o 
  21   6   3      214.81      236.66     29.27 o 
  22   6   3      222.25      202.49     30.08 o 
 -24   7   3      126.11      200.87     36.58 o 
 -23   7   3      108.31      208.18     27.66 o 
 -22   7   3       48.90       71.54     23.57 o 
 -21   7   3      256.77      216.22     22.27 o 
 -20   7   3        8.45       43.16     20.91 o 
 -19   7   3      396.73      333.32     66.28 o 
 -18   7   3       10.69       25.85      8.57 o 
 -17   7   3      103.84       82.63      8.57 o 
 -16   7   3       84.48       71.24      7.62 o 
 -15   7   3        0.96       -6.74      9.76 o 
 -14   7   3     5327.15     5562.08     64.14 o 
 -13   7   3     6276.09     6514.02     70.74 o 
 -12   7   3     2568.74     2681.68     35.47 o 
 -11   7   3     2568.01     2613.18     31.90 o 
 -10   7   3     1481.54     1411.60     19.48 o 
  -9   7   3      233.69      226.04      7.22 o 
  -8   7   3      199.59      164.25      7.17 o 
  -7   7   3       21.36        3.67      5.17 o 
  -6   7   3       30.90       60.21      7.31 o 
  -5   7   3     1234.04     1226.76     18.57 o 
  -4   7   3     3733.51     3841.00     65.47 o 
  -3   7   3      124.82      115.43      6.83 o 
  -2   7   3      496.12      409.06      9.48 o 
  -1   7   3        6.24       -5.28      8.95 o 
   0   7   3      234.26      250.12      9.76 o 
   1   7   3      234.84      248.18      8.20 o 
   2   7   3       41.51       65.64     17.49 o 
   3   7   3        0.53       -1.22      4.03 o 
   4   7   3      947.73      979.12     18.31 o 
   5   7   3      850.32      803.62     13.68 o 
   6   7   3     1413.70     1366.75     40.75 o 
   7   7   3        9.11       19.61      4.67 o 
   8   7   3      126.25      107.99      4.06 o 
   9   7   3        0.01        0.00      2.87 o 
  10   7   3     5948.44     6224.62     70.66 o 
  11   7   3       49.15       58.99      4.49 o 
  12   7   3      231.54      245.18     21.14 o 
  13   7   3      377.85      331.16     29.68 o 
  14   7   3       49.54       73.92      6.50 o 
  15   7   3      663.82      617.01     22.37 o 
  16   7   3      654.31      561.08     15.95 o 
  17   7   3      144.14      126.04     26.02 o 
  18   7   3       30.90       18.71     26.82 o 
  19   7   3      121.61      130.93     26.82 o 
  20   7   3        0.44       33.32     22.76 o 
  21   7   3        6.61      -16.26     26.02 o 
  22   7   3      227.93      161.82     30.08 o 
 -24   8   3        3.21      -23.57     23.57 o 
 -23   8   3      223.84      207.39     32.52 o 
 -22   8   3      409.79      510.77     39.03 o 
 -21   8   3       26.29       42.93     23.58 o 
 -20   8   3        0.51       15.47     21.91 o 
 -19   8   3        1.00       -9.39     19.11 o 
 -18   8   3       52.05       59.29     10.58 o 
 -17   8   3      765.77      753.87     17.75 o 
 -16   8   3     1844.43     1892.42     29.62 o 
 -15   8   3        2.20      -22.36     22.36 o 
 -14   8   3     2672.42     2855.36     37.80 o 
 -13   8   3      489.23      525.32     11.71 o 
 -12   8   3      605.08      534.92     11.71 o 
 -11   8   3       31.30       38.73     13.43 o 
 -10   8   3     1671.85     1735.98     24.47 o 
  -9   8   3     1805.22     1822.54     35.45 o 
  -8   8   3        7.14        1.46      7.75 o 
  -7   8   3      907.39      969.25     15.84 o 
  -6   8   3     1241.77     1441.73     21.54 o 
  -5   8   3     2157.22     2369.37     32.62 o 
  -4   8   3       14.70       15.78      7.17 o 
  -3   8   3      851.00      927.44     16.69 o 
  -2   8   3     1995.09     2142.61     32.01 o 
  -1   8   3     1407.71     1540.57     24.21 o 
   0   8   3      458.78      478.56     10.31 o 
   1   8   3      574.06      571.16     22.38 o 
   2   8   3      690.44      669.30     12.80 o 
   3   8   3      142.46      150.24      5.85 o 
   4   8   3       27.29        3.53      5.08 o 
   5   8   3     2071.35     2156.06     29.48 o 
   6   8   3      111.63      134.03     23.99 o 
   7   8   3        0.06        4.57      9.35 o 
   8   8   3      101.81       94.42      9.76 o 
   9   8   3       15.83        4.69      8.13 o 
  10   8   3      580.00      587.88     10.37 o 
  11   8   3      674.14      740.34     11.78 o 
  12   8   3        0.74       -3.44      3.44 o 
  13   8   3     1212.50     1295.58     59.42 o 
  14   8   3        7.01       -3.91      3.91 o 
  15   8   3     1418.60     1473.88     45.18 o 
  16   8   3      325.69      305.52     44.33 o 
  17   8   3      228.35      290.31     26.82 o 
  18   8   3      358.76      379.00     28.47 o 
  19   8   3      181.52      191.08     28.47 o 
  20   8   3      122.73      174.81     30.07 o 
  21   8   3       52.13      -22.76     28.46 o 
 -24   9   3      486.90      367.62     47.19 o 
 -23   9   3      365.70      436.74     37.43 o 
 -22   9   3       82.76       83.75     32.52 o 
 -21   9   3        0.45       43.41     24.50 o 
 -20   9   3       35.88       45.47     24.39 o 
 -19   9   3       24.67       -2.12     24.39 o 
 -18   9   3      183.33      198.19     60.17 o 
 -17   9   3        6.18       -2.08     13.67 o 
 -16   9   3       20.19       17.89      9.38 o 
 -15   9   3      276.25      228.56     18.71 o 
 -14   9   3     3336.29     3405.08     88.90 o 
 -13   9   3     7493.28     7780.16     98.12 o 
 -12   9   3      777.46      711.50     14.27 o 
 -11   9   3     1527.67     1546.01     47.63 o 
 -10   9   3     2961.89     3306.97    114.61 o 
  -9   9   3       27.26       26.06      6.60 o 
  -8   9   3      209.74      252.97      8.90 o 
  -7   9   3     2478.73     2616.39     35.62 o 
  -6   9   3      539.38      620.83     12.85 o 
  -5   9   3     4276.04     4645.78     65.93 o 
  -4   9   3      753.43      675.13     15.25 o 
  -3   9   3       21.07       17.65      5.85 o 
  -2   9   3     8078.94     8795.87    180.99 o 
  -1   9   3     2052.90     2211.98     34.31 o 
   0   9   3     3037.50     3051.65     45.33 o 
   1   9   3     1726.67     1874.44     40.35 o 
   2   9   3      200.95      200.64      7.12 o 
   3   9   3     1869.55     1946.09     36.69 o 
   4   9   3    10150.80    11196.16    137.11 o 
   5   9   3      191.11      211.68      7.22 o 
   6   9   3     2133.44     2097.95     29.13 o 
   7   9   3      362.13      289.21      7.75 o 
   8   9   3      623.24      615.42     23.60 o 
   9   9   3     1189.73     1116.27     17.22 o 
  10   9   3      145.49      138.26      6.37 o 
  11   9   3       32.88       56.92      5.17 o 
  12   9   3      177.50      226.66      7.17 o 
  13   9   3      137.89      121.15      6.93 o 
  14   9   3      894.19      826.68     18.22 o 
  15   9   3      840.85      854.93     18.43 o 
  16   9   3       98.71      108.12     19.86 o 
  17   9   3       84.82       34.97     24.41 o 
  18   9   3      254.52      222.82     27.67 o 
  19   9   3       11.86      -24.41     28.46 o 
  20   9   3        0.90      -12.20     27.66 o 
  21   9   3       25.13        8.15     27.66 o 
 -23  10   3        1.85      -23.57     23.57 o 
 -22  10   3       39.41       13.81     32.52 o 
 -21  10   3       12.88        3.49     26.46 o 
 -20  10   3      353.81      375.10     24.62 o 
 -19  10   3      410.70      372.76     29.28 o 
 -18  10   3      324.93      349.00     21.50 o 
 -17  10   3      126.21      128.20     13.76 o 
 -16  10   3      622.79      642.78     48.40 o 
 -15  10   3      897.55      975.13     39.46 o 
 -14  10   3      104.27       93.16     13.01 o 
 -13  10   3        1.03        9.28      8.72 o 
 -12  10   3     1192.01     1223.46     28.50 o 
 -11  10   3        1.92        6.85      6.63 o 
 -10  10   3       33.18       22.46     10.16 o 
  -9  10   3       51.87       72.94     10.98 o 
  -8  10   3      118.60      137.89     15.06 o 
  -7  10   3        0.05       -9.47      9.47 o 
  -6  10   3      973.84     1228.06     20.14 o 
  -5  10   3        1.91       -7.41      7.41 o 
  -4  10   3     2325.04     2363.31     36.59 o 
  -3  10   3      500.25      503.88     12.94 o 
  -2  10   3      898.45     1035.03     19.58 o 
  -1  10   3      180.11      185.51      8.63 o 
   0  10   3      887.13      924.43     27.67 o 
   1  10   3       26.78       38.57      6.37 o 
   2  10   3      729.17      796.56     16.29 o 
   3  10   3       19.42       -4.99      7.80 o 
   4  10   3      495.69      575.09     11.92 o 
   5  10   3     1674.94     1736.65     25.52 o 
   6  10   3      379.61      428.61     10.16 o 
   7  10   3      950.59     1056.53     17.80 o 
   8  10   3        1.32       15.30      6.10 o 
   9  10   3       49.63       43.16      8.53 o 
  10  10   3      145.71      174.80     15.86 o 
  11  10   3      373.78      409.96     10.53 o 
  12  10   3      113.64      120.46     10.56 o 
  13  10   3       30.97       32.38      6.25 o 
  14  10   3       22.00       10.32      6.88 o 
  15  10   3     1029.13     1029.78     24.44 o 
  16  10   3      118.41       96.29     20.29 o 
  17  10   3       86.72       91.06     30.91 o 
  18  10   3       45.13       49.58     25.21 o 
  19  10   3      185.00      152.90     30.92 o 
  20  10   3      305.56      314.73     35.78 o 
  21  10   3      258.59      247.22     41.48 o 
 -23  11   3       34.29       26.82     35.77 o 
 -22  11   3       57.38       94.31     34.17 o 
 -21  11   3       41.10       44.72     26.30 o 
 -20  11   3      308.24      339.59     27.65 o 
 -19  11   3      209.14      198.12     21.63 o 
 -18  11   3      428.33      451.78     24.24 o 
 -17  11   3       59.96       34.20     19.51 o 
 -16  11   3      834.77      885.49     22.24 o 
 -15  11   3       76.09       70.22     10.63 o 
 -14  11   3      181.30      197.63     13.07 o 
 -13  11   3        0.50       -7.66     24.41 o 
 -12  11   3      532.73      575.26     14.90 o 
 -11  11   3      657.56      711.61     27.66 o 
 -10  11   3       86.02      110.10      9.15 o 
  -9  11   3     1199.05     1268.66     21.10 o 
  -8  11   3     1711.82     1864.59     42.35 o 
  -7  11   3      133.55      158.42      8.90 o 
  -6  11   3       30.40       28.47      7.47 o 
  -5  11   3       28.60       33.14      8.06 o 
  -4  11   3      506.40      477.77     13.51 o 
  -3  11   3      227.72      217.59     13.43 o 
  -2  11   3      825.09      757.52     24.41 o 
  -1  11   3        1.35       -1.38      7.41 o 
   0  11   3       20.28       14.36      7.62 o 
   1  11   3     2228.78     2144.80     34.08 o 
   2  11   3     2971.59     3106.97     44.68 o 
   3  11   3      778.44      795.85     15.65 o 
   4  11   3       34.16        4.83     14.63 o 
   5  11   3      111.64       94.58      7.38 o 
   6  11   3      649.74      669.30     13.66 o 
   7  11   3        0.55       -5.70      9.76 o 
   8  11   3     1146.73     1187.97     21.21 o 
   9  11   3      814.07      800.20     15.25 o 
  10  11   3      240.00      292.35     22.37 o 
  11  11   3        1.15       -5.41      5.41 o 
  12  11   3     2174.18     2124.72     38.62 o 
  13  11   3      170.70      181.85      7.99 o 
  14  11   3      168.34      162.84     20.34 o 
  15  11   3      268.71      279.20     10.73 o 
  16  11   3      242.63      243.35     10.54 o 
  17  11   3       58.67       65.04     31.72 o 
  18  11   3       40.85       52.03     28.46 o 
  19  11   3        0.89      -32.52     32.52 o 
  20  11   3        0.41      -21.96     34.16 o 
 -22  12   3       35.08       39.02     24.41 o 
 -21  12   3       38.20       29.01     21.50 o 
 -20  12   3      408.49      447.00     45.14 o 
 -19  12   3       39.00        2.85     47.15 o 
 -18  12   3        6.03       12.61     24.81 o 
 -17  12   3      231.59      188.98     18.65 o 
 -16  12   3      148.34      149.34     13.82 o 
 -15  12   3      769.55      749.70     21.08 o 
 -14  12   3     2424.72     2487.78    110.81 o 
 -13  12   3      259.39      194.59     16.67 o 
 -12  12   3     1178.27     1200.89     25.04 o 
 -11  12   3      330.43      271.52     12.94 o 
 -10  12   3       44.06       60.90     12.20 o 
  -9  12   3        0.42        0.11      8.39 o 
  -8  12   3      123.39       94.67     15.04 o 
  -7  12   3      102.74      105.13     34.17 o 
  -6  12   3     1603.91     1670.21     26.56 o 
  -5  12   3     2832.81     2884.87     44.40 o 
  -4  12   3       27.23       17.87      7.99 o 
  -3  12   3       98.67      135.59     19.11 o 
  -2  12   3      934.98      912.45     19.93 o 
  -1  12   3      484.04      482.77     13.54 o 
   0  12   3     1210.25     1183.70     20.79 o 
   1  12   3       92.99       96.89     18.29 o 
   2  12   3     2497.85     2433.02     94.99 o 
   3  12   3       42.63       41.87     10.58 o 
   4  12   3        0.00       -2.40     10.98 o 
   5  12   3      415.14      449.62     24.00 o 
   6  12   3      638.12      594.59     13.89 o 
   7  12   3     3347.38     3310.25     48.72 o 
   8  12   3      348.40      407.94     12.50 o 
   9  12   3     1558.38     1463.16     25.00 o 
  10  12   3       16.69       -0.91      8.15 o 
  11  12   3     1182.18     1037.07     42.74 o 
  12  12   3     1117.78     1133.59     23.98 o 
  13  12   3       80.44       86.40     26.02 o 
  14  12   3      152.41      160.35     15.06 o 
  15  12   3       91.50       71.71     10.92 o 
  16  12   3      649.84      702.54     20.29 o 
  17  12   3      210.27      224.45     31.72 o 
  18  12   3       52.74       17.91     28.46 o 
  19  12   3        1.84      -22.76     25.21 o 
  20  12   3       14.73       -5.70     48.78 o 
 -21  13   3      409.07      394.11     27.52 o 
 -20  13   3       79.44      104.07     22.46 o 
 -19  13   3      265.10      255.79     28.05 o 
 -18  13   3      146.52      160.73     21.20 o 
 -17  13   3      445.28      468.35     27.31 o 
 -16  13   3        4.02       41.73     41.47 o 
 -15  13   3       48.34       41.96     15.04 o 
 -14  13   3      688.89      708.74     20.13 o 
 -13  13   3      600.34      646.35     18.54 o 
 -12  13   3      663.11      637.11     18.31 o 
 -11  13   3       39.63       49.87      9.47 o 
 -10  13   3      134.55      164.98     11.54 o 
  -9  13   3      202.34      200.82     12.49 o 
  -8  13   3       35.38       42.23     29.27 o 
  -7  13   3      731.51      745.07     16.22 o 
  -6  13   3       66.27       92.81     22.36 o 
  -5  13   3     2433.57     2497.54     41.21 o 
  -4  13   3      443.47      435.54     13.82 o 
  -3  13   3      446.39      456.21     14.46 o 
  -2  13   3     1690.82     1858.91     30.28 o 
  -1  13   3      314.19      345.12     13.54 o 
   0  13   3       70.27       74.98     14.63 o 
   1  13   3      241.32      205.61     17.89 o 
   2  13   3       19.98        8.52     10.98 o 
   3  13   3       81.01       72.11      9.45 o 
   4  13   3      515.01      429.01     12.28 o 
   5  13   3        1.81       11.64      7.99 o 
   6  13   3      238.03      245.17     24.41 o 
   7  13   3        7.20      -10.45     30.09 o 
   8  13   3      194.15      154.82     12.61 o 
   9  13   3      108.62       80.73     10.16 o 
  10  13   3      713.78      753.21     48.81 o 
  11  13   3       17.36       16.90     12.61 o 
  12  13   3      484.59      485.53     32.55 o 
  13  13   3      215.98      183.47     36.18 o 
  14  13   3      495.12      463.34     18.06 o 
  15  13   3      167.37      149.69     19.11 o 
  16  13   3      490.04      513.50     69.54 o 
  17  13   3      229.13      232.57     30.92 o 
  18  13   3       76.89       77.25     30.07 o 
  19  13   3       49.74       50.43     30.91 o 
 -21  14   3      211.92      163.12     30.07 o 
 -20  14   3      490.44      565.00     36.72 o 
 -19  14   3       46.73       30.41     40.25 o 
 -18  14   3       91.68      108.11     27.64 o 
 -17  14   3      174.99      133.71     18.72 o 
 -16  14   3       16.98       28.74     19.51 o 
 -15  14   3        8.93       -9.98     32.94 o 
 -14  14   3       66.52       73.73     21.56 o 
 -13  14   3      165.59      188.52     13.41 o 
 -12  14   3      218.18      214.32     13.28 o 
 -11  14   3      174.18      169.57     12.66 o 
 -10  14   3       21.15        2.06     10.05 o 
  -9  14   3       35.69       59.52     10.08 o 
  -8  14   3       95.28      117.95     23.99 o 
  -7  14   3       53.85       55.88     12.20 o 
  -6  14   3      296.92      244.05     26.42 o 
  -5  14   3        0.28      -11.60     15.46 o 
  -4  14   3      474.44      487.33     16.42 o 
  -3  14   3        0.08       14.45     13.83 o 
  -2  14   3      311.17      303.25     15.44 o 
  -1  14   3       80.96       95.07     46.35 o 
   0  14   3     2166.85     2076.61    114.51 o 
   1  14   3      529.28      568.87     15.16 o 
   2  14   3      273.33      270.67     13.39 o 
   3  14   3        0.53        7.92      9.76 o 
   4  14   3     1466.03     1518.82     29.13 o 
   5  14   3       20.48       36.30     30.89 o 
   6  14   3       64.02       71.33     13.43 o 
   7  14   3     1245.32     1269.14     48.03 o 
   8  14   3     2511.00     2399.09     55.82 o 
   9  14   3      112.96      111.91     10.16 o 
  10  14   3      148.77      153.38     15.04 o 
  11  14   3      801.46      784.94     20.75 o 
  12  14   3     1078.70     1069.08     28.34 o 
  13  14   3      145.81      114.37     14.64 o 
  14  14   3        0.09      -10.73     10.73 o 
  15  14   3      650.43      693.50     33.36 o 
  16  14   3       59.35       79.52     23.99 o 
  17  14   3       28.23        0.80     25.21 o 
  18  14   3       28.49       34.16     33.32 o 
 -20  15   3       53.09       42.70     20.17 o 
 -19  15   3       10.61       34.48     21.28 o 
 -18  15   3      193.53      230.98     30.92 o 
 -17  15   3       83.07       99.30     21.80 o 
 -16  15   3      159.05      165.67     24.79 o 
 -15  15   3       50.82       30.34     17.43 o 
 -14  15   3      724.06      812.77     36.61 o 
 -13  15   3      277.07      245.08     18.31 o 
 -12  15   3       12.96        9.56     19.90 o 
 -11  15   3      455.19      490.75     17.78 o 
 -10  15   3       34.80        5.67     15.82 o 
  -9  15   3      576.51      454.86     16.21 o 
  -8  15   3      125.17      130.69     12.27 o 
  -7  15   3     1547.78     1506.88     31.49 o 
  -6  15   3     1028.28     1063.67     22.45 o 
  -5  15   3      631.57      648.53     32.54 o 
  -4  15   3     3430.71     3359.92     52.66 o 
  -3  15   3       26.84       30.43     10.67 o 
  -2  15   3     1519.54     1474.35     27.23 o 
  -1  15   3     3192.58     3283.32     75.44 o 
   0  15   3     4293.63     4357.25     64.92 o 
   1  15   3      195.91      223.55     12.57 o 
   2  15   3     1727.81     1737.19     55.77 o 
   3  15   3       61.64       67.59     25.62 o 
   4  15   3      197.96      140.78     18.71 o 
   5  15   3      303.82      312.77     12.70 o 
   6  15   3      107.16      103.30     10.53 o 
   7  15   3       53.39       36.53     18.69 o 
   8  15   3       34.88       12.56     11.38 o 
   9  15   3       12.90       22.36     10.54 o 
  10  15   3      593.67      510.67     19.35 o 
  11  15   3        8.28        5.74     16.66 o 
  12  15   3        1.43        7.52     13.28 o 
  13  15   3       25.57       21.63     15.82 o 
  14  15   3        0.34       12.59     14.27 o 
  15  15   3       65.22       27.63     13.66 o 
  16  15   3       69.11       79.69     37.42 o 
  17  15   3      265.36      241.53     34.97 o 
 -19  16   3       14.75       13.63     31.88 o 
 -18  16   3       20.03       34.32     28.19 o 
 -17  16   3        4.09      -31.04     31.04 o 
 -16  16   3       37.91       41.85     21.35 o 
 -15  16   3      112.27       36.50     23.64 o 
 -14  16   3       90.41       88.61     68.70 o 
 -13  16   3        3.81      -26.42     26.77 o 
 -12  16   3      315.43      307.20     14.92 o 
 -11  16   3        4.34      -18.33     18.33 o 
 -10  16   3      217.16      228.23     15.84 o 
  -9  16   3      215.53      195.24     14.66 o 
  -8  16   3     2110.33     2002.68     37.96 o 
  -7  16   3      296.02      251.11     14.02 o 
  -6  16   3     1305.96     1211.35     23.58 o 
  -5  16   3       32.37       24.95     11.69 o 
  -4  16   3      458.20      474.24     15.89 o 
  -3  16   3       95.94       71.36     13.01 o 
  -2  16   3       34.64       -2.37     14.23 o 
  -1  16   3      884.64      853.31     51.67 o 
   0  16   3      999.64     1058.15     45.57 o 
   1  16   3       89.34       83.61     16.68 o 
   2  16   3     2072.29     2101.62     38.74 o 
   3  16   3       88.70       83.94     13.01 o 
   4  16   3      106.21       86.40     12.67 o 
   5  16   3       91.09       69.93     17.49 o 
   6  16   3       15.07       12.83     10.08 o 
   7  16   3      998.71      981.06     60.21 o 
   8  16   3      132.12      111.52     12.49 o 
   9  16   3        7.35       -5.87     23.59 o 
  10  16   3      108.46       86.51     12.48 o 
  11  16   3        5.68      -14.54     14.54 o 
  12  16   3       33.91       35.34     18.71 o 
  13  16   3        0.20        8.54     14.24 o 
  14  16   3      431.25      360.71     20.29 o 
  15  16   3      184.11      203.66     16.84 o 
  16  16   3        0.29        5.15     21.69 o 
  17  16   3     1036.87     1225.34     93.56 o 
 -18  17   3      325.78      414.59     48.39 o 
 -17  17   3        5.76      -23.16     23.16 o 
 -16  17   3      162.16      190.62     24.23 o 
 -15  17   3        7.12       18.49     27.24 o 
 -14  17   3       35.08       32.07     47.57 o 
 -13  17   3      132.03      110.47     18.51 o 
 -12  17   3      380.35      389.17     25.60 o 
 -11  17   3       23.98       32.54     18.29 o 
 -10  17   3      162.51      149.66     14.60 o 
  -9  17   3     1450.33     1469.99     32.08 o 
  -8  17   3      240.33      216.30     15.24 o 
  -7  17   3      221.20      197.90     13.81 o 
  -6  17   3      240.82      178.02     13.41 o 
  -5  17   3      236.42      245.96     18.69 o 
  -4  17   3     1089.63      945.10     24.37 o 
  -3  17   3       20.34       -6.63     18.71 o 
  -2  17   3      588.18      548.69     21.64 o 
  -1  17   3      878.33      894.65     26.44 o 
   0  17   3       51.39       19.44     17.48 o 
   1  17   3      819.49      798.60     22.89 o 
   2  17   3        4.88       38.51     12.05 o 
   3  17   3      596.35      598.24     28.06 o 
   4  17   3       10.64       -1.22      9.77 o 
   5  17   3       22.97       34.90     12.04 o 
   6  17   3       72.88       80.23     18.31 o 
   7  17   3        3.50      -10.76     10.76 o 
   8  17   3      103.02       94.45     13.88 o 
   9  17   3        1.99       -0.47     25.19 o 
  10  17   3       38.60       48.64     14.26 o 
  11  17   3        0.07       11.80     18.60 o 
  12  17   3        3.37        8.82     15.43 o 
  13  17   3      120.54      152.30     16.81 o 
  14  17   3      188.56      178.01     19.56 o 
  15  17   3        8.78       23.62     21.04 o 
  16  17   3       29.56       18.71     30.91 o 
 -17  18   3        0.78       21.42     21.24 o 
 -16  18   3      227.75      229.56     22.59 o 
 -15  18   3        2.36        2.25     21.63 o 
 -14  18   3        9.44      -21.10     21.10 o 
 -13  18   3       75.20       84.55     27.64 o 
 -12  18   3        0.60      -24.44     24.44 o 
 -11  18   3       49.27        8.19     24.06 o 
 -10  18   3       17.28        3.81     23.17 o 
  -9  18   3      191.84      162.85     18.33 o 
  -8  18   3      402.08      343.68     15.24 o 
  -7  18   3      129.80      135.97     13.19 o 
  -6  18   3      501.21      457.94     18.66 o 
  -5  18   3      130.21      119.78     15.50 o 
  -4  18   3       21.28       24.02     16.37 o 
  -3  18   3      104.70       79.80     17.46 o 
  -2  18   3      895.41      981.54     26.53 o 
  -1  18   3       45.89       32.66     29.67 o 
   0  18   3        0.65       -1.01     13.03 o 
   1  18   3      253.51      239.45     16.54 o 
   2  18   3       52.02       34.53     16.09 o 
   3  18   3      416.24      402.00     17.97 o 
   4  18   3       25.39       10.65     13.76 o 
   5  18   3      193.30      177.68     13.66 o 
   6  18   3      121.28      105.52     21.56 o 
   7  18   3      671.88      656.92     23.97 o 
   8  18   3       46.42       65.51     14.96 o 
   9  18   3       69.84       93.50     17.83 o 
  10  18   3      191.27      251.70     41.08 o 
  11  18   3        5.43      -11.37     12.36 o 
  12  18   3        2.42      -15.45     15.94 o 
  13  18   3      385.05      373.34     36.60 o 
  14  18   3       53.00       61.40     28.06 o 
  15  18   3       98.31       74.00     40.67 o 
 -16  19   3       47.82       34.55     16.66 o 
 -15  19   3      102.12      106.85     18.69 o 
 -14  19   3      313.21      369.07     22.58 o 
 -13  19   3        1.81       12.70     21.16 o 
 -12  19   3      229.68      273.00     22.71 o 
 -11  19   3      463.12      509.51     43.92 o 
 -10  19   3       45.65        4.18     23.02 o 
  -9  19   3      715.98      621.51     22.58 o 
  -8  19   3        7.93        6.04     33.34 o 
  -7  19   3        3.37       -6.67     26.42 o 
  -6  19   3       55.25       49.64     25.19 o 
  -5  19   3       93.24      120.68     32.52 o 
  -4  19   3       80.19      109.98     15.81 o 
  -3  19   3      352.41      323.99     20.02 o 
  -2  19   3      390.58      421.19     43.11 o 
  -1  19   3      223.20      229.90     20.32 o 
   0  19   3      319.57      353.49     34.98 o 
   1  19   3        6.35       -2.52     15.63 o 
   2  19   3     1445.65     1452.09     31.66 o 
   3  19   3        4.37       33.62     15.19 o 
   4  19   3      642.83      686.97     43.92 o 
   5  19   3        8.78       32.39     15.80 o 
   6  19   3        5.96      -16.26     16.26 o 
   7  19   3       26.44       39.06     21.94 o 
   8  19   3      145.79      166.46     39.85 o 
   9  19   3       48.10       23.57     35.79 o 
  10  19   3      268.91      259.25     21.29 o 
  11  19   3       56.30       22.40     15.02 o 
  12  19   3       22.62       30.35     21.56 o 
  13  19   3       87.60      137.05     18.68 o 
 -15  20   3        3.03      -43.50     43.50 o 
 -14  20   3      710.40      726.57     30.47 o 
 -13  20   3       60.29       21.52     18.87 o 
 -12  20   3      255.64      278.19     23.50 o 
 -11  20   3       66.08       65.90     21.76 o 
 -10  20   3       69.96       71.56     20.13 o 
  -9  20   3       99.94      148.26     15.34 o 
  -8  20   3        0.16       -1.77     21.56 o 
  -7  20   3       80.13       56.27     14.91 o 
  -6  20   3       73.11       48.39     16.78 o 
  -5  20   3       27.52       37.52     18.95 o 
  -4  20   3        2.06       10.01     14.91 o 
  -3  20   3        1.12       -7.85     25.61 o 
  -2  20   3       72.32       63.87     30.49 o 
  -1  20   3       69.17       66.80     19.52 o 
   0  20   3        1.47       16.93     16.41 o 
   1  20   3      142.20      103.61     17.57 o 
   2  20   3       32.18       27.78     25.21 o 
   3  20   3      111.08      136.20     21.78 o 
   4  20   3       11.09      -16.01     16.01 o 
   5  20   3       30.03       21.22     15.99 o 
   6  20   3      588.07      644.97     25.56 o 
   7  20   3      176.79      219.36     20.85 o 
   8  20   3      420.25      436.11     28.05 o 
   9  20   3       20.53        6.54     22.36 o 
  10  20   3      414.84      440.81     26.38 o 
  11  20   3      146.32      142.13     18.49 o 
  12  20   3       21.87       25.64     33.32 o 
 -13  21   3       26.90      -15.00     26.55 o 
 -12  21   3       22.35       37.39     23.49 o 
 -11  21   3      512.64      590.66     28.77 o 
 -10  21   3        0.79      -12.56     17.46 o 
  -9  21   3      366.52      305.54     22.37 o 
  -8  21   3       17.36       31.69     15.74 o 
  -7  21   3      494.70      539.08     24.07 o 
  -6  21   3       37.38       25.71     37.00 o 
  -5  21   3        6.44       -2.32     17.13 o 
  -4  21   3       64.94       69.21     20.10 o 
  -3  21   3        0.07       -7.53     38.62 o 
  -2  21   3       94.40      167.57     39.04 o 
  -1  21   3        0.09       -9.09     26.84 o 
   0  21   3      129.15      113.64     18.36 o 
   1  21   3      268.51      239.23     20.29 o 
   2  21   3      983.91     1000.49     39.41 o 
   3  21   3       13.61       21.34     24.34 o 
   4  21   3       26.15       57.64     22.08 o 
   5  21   3       80.89       42.64     20.85 o 
   6  21   3       33.80       40.32     20.48 o 
   7  21   3      156.45      151.48     24.77 o 
   8  21   3      441.16      432.63     31.30 o 
   9  21   3        0.01       15.80     20.26 o 
  10  21   3      141.24      121.48     24.20 o 
 -11  22   3       21.67        7.49     20.41 o 
 -10  22   3        1.35       -6.49     53.66 o 
  -9  22   3        6.82        6.27     19.33 o 
  -8  22   3      184.73      157.36     22.43 o 
  -7  22   3      135.05      109.48     20.26 o 
  -6  22   3       63.08       23.29     18.71 o 
  -5  22   3      112.32      142.80     26.69 o 
  -4  22   3      226.86      285.69     21.26 o 
  -3  22   3       26.47       24.81     22.65 o 
  -2  22   3       40.57       37.82     31.31 o 
  -1  22   3      298.97      278.23     24.07 o 
   0  22   3       87.21      124.10     19.84 o 
   1  22   3       10.79       38.48     36.59 o 
   2  22   3     1658.07     1992.08    123.73 o 
   3  22   3      328.92      320.68     43.91 o 
   4  22   3       40.73       85.83     34.55 o 
   5  22   3       70.14      116.86     21.76 o 
   6  22   3      115.81      135.07     26.42 o 
   7  22   3       17.13        0.30     16.78 o 
   8  22   3      125.70      119.88     19.21 o 
  -8  23   3      250.64      281.01     22.14 o 
  -7  23   3        0.46      -23.01     23.01 o 
  -6  23   3      133.71      131.91     21.96 o 
  -5  23   3      210.76      189.04     19.55 o 
  -4  23   3      750.90      844.54     34.19 o 
  -3  23   3        0.04       -1.79     18.95 o 
  -2  23   3      128.34      122.92     34.97 o 
  -1  23   3      278.92      324.94     26.85 o 
   0  23   3       18.40       58.85     54.90 o 
   1  23   3        0.03      -49.18     49.18 o 
   2  23   3       25.12       16.86     76.82 o 
   3  23   3       10.23       -9.96     22.32 o 
   4  23   3      106.06       66.96     46.35 o 
   5  23   3        2.12      -14.56     17.30 o 
   6  23   3      385.86      453.52     35.38 o 
  -4  24   3      134.71       43.92     42.28 o 
  -3  24   3       36.15      100.01     58.54 o 
  -2  24   3        7.57       17.63     34.74 o 
  -1  24   3      149.23      158.17     28.47 o 
   0  24   3        1.65       69.67     34.19 o 
   1  24   3        1.99      -18.41     39.66 o 
 -26   0   4      572.68      508.37     42.29 o 
 -25   0   4        6.53       26.02     24.41 o 
 -24   0   4      271.51      155.32     37.42 o 
 -23   0   4      103.49       71.55     33.32 o 
 -22   0   4      262.76      301.72     37.42 o 
 -21   0   4      193.36      195.18     17.91 o 
 -20   0   4     1604.18     1456.51     37.46 o 
 -19   0   4     1311.62     1250.30     33.36 o 
 -18   0   4     2236.02     1984.59     46.42 o 
 -17   0   4      364.08      244.01     13.82 o 
 -16   0   4      134.47      131.74      9.76 o 
 -15   0   4     3461.33     3718.63     59.55 o 
 -14   0   4     3461.91     3594.63     57.95 o 
 -13   0   4     4553.22     4986.77     76.05 o 
 -12   0   4     1532.37     1800.47     30.97 o 
 -11   0   4      492.22      370.21     10.57 o 
 -10   0   4    21964.13    23681.13    332.56 o 
  -9   0   4     5751.26     6222.96     91.11 o 
  -8   0   4    14286.92    14749.54    207.73 o 
  -7   0   4       26.29        9.76      4.06 o 
  -6   0   4      198.40      209.86      6.51 o 
  -5   0   4     1008.23      882.84     17.11 o 
  -4   0   4     9762.28     9279.65    145.31 o 
  -3   0   4     1148.77     1050.91     18.77 o 
  -2   0   4      797.27      640.70     12.23 o 
  -1   0   4      420.14      438.01      9.77 o 
   1   0   4      138.78      128.52      4.90 o 
   2   0   4       74.53       75.65      4.06 o 
   3   0   4       43.91       46.33      3.25 o 
   4   0   4     7038.78     6606.37     96.45 o 
   5   0   4     3988.94     4058.05     59.76 o 
   6   0   4       23.26       13.81      3.25 o 
   7   0   4       75.38       88.65      4.90 o 
   8   0   4      392.66      449.88      9.76 o 
   9   0   4     1169.82     1013.78     18.74 o 
  10   0   4     2414.49     2241.46     36.68 o 
  11   0   4      643.15      584.22     13.02 o 
  12   0   4     2717.43     2642.52     44.04 o 
  13   0   4      834.01      793.41     18.72 o 
  14   0   4     2037.33     2252.38     42.35 o 
  15   0   4      704.60      645.19     16.27 o 
  16   0   4        8.13      -10.56     10.56 o 
  17   0   4     1147.11     1127.14     40.70 o 
  18   0   4       36.84       45.53     13.81 o 
  19   0   4      279.31      302.53     22.77 o 
  20   0   4       20.98      -10.56     10.56 o 
  21   0   4      262.48      251.28     22.77 o 
 -26   1   4        0.15       56.09     37.42 o 
 -25   1   4       33.54       36.55     21.51 o 
 -24   1   4      272.21      261.61     35.78 o 
 -23   1   4       56.09       62.04     22.44 o 
 -22   1   4      474.52      516.43     31.64 o 
 -21   1   4      449.55      396.32     15.39 o 
 -20   1   4      820.76      786.30     18.38 o 
 -19   1   4        0.02        6.89     13.83 o 
 -18   1   4      446.01      410.41     12.07 o 
 -17   1   4       66.08       62.71      7.47 o 
 -16   1   4      765.40      763.68     17.90 o 
 -15   1   4      166.39      192.18      7.75 o 
 -14   1   4        0.48       -7.59     14.23 o 
 -13   1   4     5873.48     6563.75     70.32 o 
 -12   1   4      910.58      895.60     12.95 o 
 -11   1   4       65.08       42.70      4.86 o 
 -10   1   4      177.48      145.75      5.76 o 
  -9   1   4       52.03       38.22      4.29 o 
  -8   1   4     3797.63     4141.86     43.98 o 
  -7   1   4      404.55      423.52      7.31 o 
  -6   1   4    18072.99    16856.53    177.20 o 
  -5   1   4     6971.56     6763.34     71.35 o 
  -4   1   4     4834.17     4412.23     48.34 o 
  -3   1   4      132.68      145.01      4.86 o 
  -2   1   4     9194.76     8790.14    104.82 o 
  -1   1   4     1010.39     1057.52     14.06 o 
   1   1   4        0.05        5.28      1.73 o 
   2   1   4     1325.50     1291.32     16.42 o 
   3   1   4     4348.96     4291.27     50.77 o 
   4   1   4      964.74      948.24     10.95 o 
   5   1   4      301.23      336.47      5.28 o 
   6   1   4       12.48       13.91      4.07 o 
   7   1   4       10.71        9.60      2.54 o 
   8   1   4      148.55      157.93      4.29 o 
   9   1   4       55.42       37.47      2.87 o 
  10   1   4     1171.43     1202.42     35.42 o 
  11   1   4     1144.34     1016.82     14.93 o 
  12   1   4      247.96      244.61      6.63 o 
  13   1   4        2.22       20.06      6.91 o 
  14   1   4      258.11      213.03      8.53 o 
  15   1   4        7.21       -1.18      5.70 o 
  16   1   4     1565.87     1635.47     49.26 o 
  17   1   4     1709.15     1817.79     63.92 o 
  18   1   4      675.13      645.56     18.96 o 
  19   1   4      430.20      423.76     23.57 o 
  20   1   4       30.66       18.71     16.26 o 
  21   1   4      369.90      422.93     27.67 o 
  22   1   4      287.04      283.81     26.02 o 
 -25   2   4        0.66       19.51     39.02 o 
 -24   2   4       12.99       17.06     34.97 o 
 -23   2   4      114.34      127.68     34.97 o 
 -22   2   4       47.91       96.92     37.80 o 
 -21   2   4       97.89       70.28     34.17 o 
 -20   2   4        9.77       15.17     13.81 o 
 -19   2   4      193.51      167.62     10.36 o 
 -18   2   4      286.59      251.58     11.46 o 
 -17   2   4      167.18      107.61      7.75 o 
 -16   2   4      484.50      532.06     11.39 o 
 -15   2   4      176.66      199.00      7.41 o 
 -14   2   4      386.01      308.89     12.19 o 
 -13   2   4     1541.84     1503.62     29.32 o 
 -12   2   4      102.70       99.67      4.86 o 
 -11   2   4      159.63      141.58      5.17 o 
 -10   2   4     5732.31     6395.67     63.97 o 
  -9   2   4     1825.81     1964.93     21.25 o 
  -8   2   4       61.08       66.68      4.03 o 
  -7   2   4     4297.67     4065.96     43.20 o 
  -6   2   4     5111.67     4798.09     49.12 o 
  -5   2   4      698.77      599.08      8.59 o 
  -4   2   4     8675.43     8462.14    102.38 o 
  -3   2   4      961.97      962.75     14.69 o 
  -2   2   4     2187.36     2169.31     27.48 o 
  -1   2   4     5194.08     4855.04     58.50 o 
   0   2   4       66.88       20.66      2.54 o 
   1   2   4      139.03      143.49      3.31 o 
   2   2   4     8535.67     8851.19    105.87 o 
   3   2   4        0.01       -0.80      0.80 o 
   4   2   4     7738.22     7844.37     96.40 o 
   5   2   4      309.81      348.33      7.71 o 
   6   2   4      136.19      143.98      5.66 o 
   7   2   4      392.41      356.38      6.83 o 
   8   2   4     3385.29     3427.03     37.24 o 
   9   2   4      234.33      221.55      5.28 o 
  10   2   4        8.62       13.01      2.54 o 
  11   2   4      214.24      205.59      6.91 o 
  12   2   4       66.57       72.03      4.48 o 
  13   2   4        7.13       -0.67      3.12 o 
  14   2   4       61.00       75.90      4.86 o 
  15   2   4        1.29       -5.10      5.10 o 
  16   2   4        0.07       -0.72     32.12 o 
  17   2   4       18.33       27.66     16.26 o 
  18   2   4       46.37       54.48     18.71 o 
  19   2   4      390.20      441.62     28.47 o 
  20   2   4       11.73       38.22     21.16 o 
  21   2   4       41.16       77.24     21.96 o 
  22   2   4      101.67      124.42     21.96 o 
 -25   3   4        1.12      -14.65     38.22 o 
 -24   3   4       31.56       10.56     38.22 o 
 -23   3   4      215.13      340.74     42.28 o 
 -22   3   4      199.13      213.89     39.03 o 
 -21   3   4       55.37       46.52     21.28 o 
 -20   3   4       31.75       16.83     11.57 o 
 -19   3   4      310.73      293.99     13.29 o 
 -18   3   4     1312.23     1199.38     21.44 o 
 -17   3   4       25.35       20.51      6.60 o 
 -16   3   4      160.61      148.19      8.93 o 
 -15   3   4     1056.99     1056.48     40.71 o 
 -14   3   4       15.06       -2.19      6.01 o 
 -13   3   4        9.24       21.40     13.01 o 
 -12   3   4      178.54      127.76      9.36 o 
 -11   3   4     1217.47     1271.92     17.11 o 
 -10   3   4        1.46        3.60     10.58 o 
  -9   3   4      610.66      673.15     11.79 o 
  -8   3   4     3596.84     4016.02     44.60 o 
  -7   3   4     1581.94     1493.90     18.36 o 
  -6   3   4      406.03      436.40      7.31 o 
  -5   3   4     1395.75     1315.20     15.79 o 
  -4   3   4     1215.95     1057.65     15.07 o 
  -3   3   4      670.15      651.69     10.17 o 
  -2   3   4    12766.64    12275.37    145.14 o 
  -1   3   4     6169.74     5898.20     71.36 o 
   0   3   4     2400.27     2477.55     31.08 o 
   1   3   4    16441.89    16177.53    232.47 o 
   2   3   4    10825.44    10234.84    119.39 o 
   3   3   4      746.17      709.89      9.16 o 
   4   3   4     1289.99     1182.84     27.30 o 
   5   3   4     1385.48     1483.65     21.33 o 
   6   3   4     3690.02     3938.80     78.91 o 
   7   3   4      809.16      735.92     13.45 o 
   8   3   4      168.74      115.21     17.09 o 
   9   3   4      182.83      190.86      7.97 o 
  10   3   4      168.92      163.76     13.01 o 
  11   3   4      844.00      829.10     19.53 o 
  12   3   4     3549.07     3740.11     44.15 o 
  13   3   4        1.98       11.25      3.65 o 
  14   3   4      865.84      895.14     39.86 o 
  15   3   4       15.03        0.61     13.01 o 
  16   3   4       59.66       60.99     17.91 o 
  17   3   4       56.87       67.49     19.51 o 
  18   3   4      172.97      137.44     21.96 o 
  19   3   4       45.94       30.91     21.96 o 
  20   3   4       13.27       -4.90     17.06 o 
  21   3   4      132.54      186.22     24.41 o 
  22   3   4        0.97      -10.56     18.71 o 
 -25   4   4      218.34      260.23     35.78 o 
 -24   4   4       81.38      110.57     30.07 o 
 -23   4   4       18.00        3.25     26.82 o 
 -22   4   4       20.62       -4.21     18.11 o 
 -21   4   4        2.36       -1.58     13.98 o 
 -20   4   4       39.04       32.44     11.78 o 
 -19   4   4      499.92      449.21     14.76 o 
 -18   4   4      408.38      353.70     12.79 o 
 -17   4   4      755.58      727.48     15.75 o 
 -16   4   4       44.05       30.13      6.45 o 
 -15   4   4      206.41      223.51     12.19 o 
 -14   4   4        0.00       -6.83      6.83 o 
 -13   4   4     1088.64     1137.32     15.63 o 
 -12   4   4     2758.43     3035.34     34.47 o 
 -11   4   4        6.41       -1.43      6.10 o 
 -10   4   4     1078.29     1172.54     15.77 o 
  -9   4   4     2232.19     2410.89     28.34 o 
  -8   4   4      487.78      520.06     14.24 o 
  -7   4   4        1.98       -4.62     10.58 o 
  -6   4   4     7725.75     7573.61     81.27 o 
  -5   4   4     2480.57     2397.71     30.80 o 
  -4   4   4     4465.65     4385.14     53.54 o 
  -3   4   4        0.58       -5.17      5.17 o 
  -2   4   4    21146.54    21842.13    276.37 o 
  -1   4   4     3452.36     3196.03     43.46 o 
   0   4   4    12936.27    12643.09    150.42 o 
   1   4   4      165.77      146.34      9.76 o 
   2   4   4       83.24       57.93      3.67 o 
   3   4   4      501.84      500.39      9.36 o 
   4   4   4      827.30      655.55     12.37 o 
   5   4   4     5356.08     5266.95     76.26 o 
   6   4   4     1442.98     1553.56     24.78 o 
   7   4   4     1076.78      989.06     17.83 o 
   8   4   4      515.88      528.11     12.62 o 
   9   4   4     1003.99      980.44     23.61 o 
  10   4   4      454.43      496.15     11.78 o 
  11   4   4      234.65      198.63     12.21 o 
  12   4   4     1691.49     1755.63     48.05 o 
  13   4   4        0.11        6.08     10.53 o 
  14   4   4        0.34      -21.54     21.54 o 
  15   4   4      156.35      137.42     15.16 o 
  16   4   4       20.93       -8.95     16.26 o 
  17   4   4      308.68      241.54     24.41 o 
  18   4   4      572.05      617.40     28.48 o 
  19   4   4      550.35      458.78     26.03 o 
  20   4   4        0.50        4.90     19.51 o 
  21   4   4      191.88      218.75     26.02 o 
  22   4   4       12.95       -5.70     21.16 o 
 -25   5   4       22.58       29.27     42.28 o 
 -24   5   4      165.68      226.05     46.34 o 
 -23   5   4      420.34      534.35     50.44 o 
 -22   5   4      120.10      116.91     21.54 o 
 -21   5   4        2.69        6.20     15.02 o 
 -20   5   4      100.68       97.68     13.79 o 
 -19   5   4       22.03       29.73      9.62 o 
 -18   5   4      369.34      363.10     13.07 o 
 -17   5   4        0.64        8.13      8.57 o 
 -16   5   4      999.60     1089.35     18.37 o 
 -15   5   4     1337.52     1330.89     19.55 o 
 -14   5   4       11.51       12.79      6.10 o 
 -13   5   4      200.91      180.30      6.63 o 
 -12   5   4       35.43       34.00     10.56 o 
 -11   5   4      345.42      378.16     10.98 o 
 -10   5   4       67.58       59.09      9.34 o 
  -9   5   4       39.28       24.64      4.49 o 
  -8   5   4      959.51      985.11     18.31 o 
  -7   5   4      301.99      311.92      6.91 o 
  -6   5   4      631.27      665.71     11.35 o 
  -5   5   4      106.19      100.19      4.88 o 
  -4   5   4     1254.62     1315.27     18.79 o 
  -3   5   4     1106.11     1030.94     16.13 o 
  -2   5   4      238.53      210.81      6.03 o 
  -1   5   4     4210.84     4122.83     57.11 o 
   0   5   4      143.62      152.12      5.17 o 
   1   5   4      316.05      348.67      7.17 o 
   2   5   4      394.97      433.18     23.60 o 
   3   5   4       49.15       46.05      3.91 o 
   4   5   4     3246.49     3486.17     41.02 o 
   5   5   4     3336.29     3622.96     60.46 o 
   6   5   4     1208.85     1327.24     24.43 o 
   7   5   4      884.34      878.01     16.70 o 
   8   5   4     1662.90     1892.70     30.52 o 
   9   5   4      361.06      376.59     11.46 o 
  10   5   4     2364.07     2427.82     37.75 o 
  11   5   4        1.19       -8.53      8.53 o 
  12   5   4      160.77      177.03     12.61 o 
  13   5   4     1935.67     2017.14     40.02 o 
  14   5   4        7.82      -13.41     13.41 o 
  15   5   4       12.04       51.46     15.99 o 
  16   5   4       79.96       34.97     21.96 o 
  17   5   4      597.38      595.45     31.73 o 
  18   5   4       30.07        1.65     21.16 o 
  19   5   4       10.72      -20.32     20.32 o 
  20   5   4        3.77       47.17     24.41 o 
  21   5   4      477.23      564.48     35.78 o 
  22   5   4       64.97      127.67     34.97 o 
 -25   6   4      351.77      435.93     47.99 o 
 -24   6   4       11.62       37.42     30.91 o 
 -23   6   4      356.05      357.03     30.92 o 
 -22   6   4       43.34       58.15     17.90 o 
 -21   6   4      353.53      338.22     24.62 o 
 -20   6   4      142.26      168.54     21.96 o 
 -19   6   4      715.38      710.90     18.34 o 
 -18   6   4       46.48       30.79     10.98 o 
 -17   6   4      679.60      686.74     16.66 o 
 -16   6   4      530.97      410.40     12.94 o 
 -15   6   4     4182.76     4354.85     51.46 o 
 -14   6   4     2465.54     2410.73     29.35 o 
 -13   6   4      820.34      770.40     12.90 o 
 -12   6   4        0.58        2.45      9.35 o 
 -11   6   4       50.26       43.48      5.66 o 
 -10   6   4      169.60      178.32      6.60 o 
  -9   6   4      373.35      375.25      7.75 o 
  -8   6   4     4839.03     5263.72     63.35 o 
  -7   6   4      134.07      152.56      6.63 o 
  -6   6   4     2811.27     2941.87     38.60 o 
  -5   6   4      764.27      819.53     13.30 o 
  -4   6   4     2976.93     3063.90     43.03 o 
  -3   6   4       78.39       66.57      5.17 o 
  -2   6   4     1272.23     1164.74     18.44 o 
  -1   6   4       34.51       48.03     14.63 o 
   0   6   4     1562.23     1661.50     24.80 o 
   1   6   4      453.34      380.88      8.07 o 
   2   6   4      127.70      129.07     13.43 o 
   3   6   4     1134.16     1139.09     26.06 o 
   4   6   4       62.04       95.27      4.60 o 
   5   6   4      313.43      342.86     15.46 o 
   6   6   4     1675.61     1706.84     20.66 o 
   7   6   4      721.27      745.91     15.54 o 
   8   6   4      310.53      359.83     11.46 o 
   9   6   4     1606.88     1613.52     27.90 o 
  10   6   4     1793.78     1979.42     33.09 o 
  11   6   4      427.73      389.63     12.50 o 
  12   6   4      533.17      601.59     31.31 o 
  13   6   4      472.85      412.23     56.53 o 
  14   6   4      290.62      204.94     18.88 o 
  15   6   4       42.60       23.17     11.50 o 
  16   6   4      348.44      346.48     23.57 o 
  17   6   4        5.95        5.70     23.57 o 
  18   6   4       40.64      -20.32     20.32 o 
  19   6   4       10.79       58.53     22.76 o 
  20   6   4        4.73       25.21     24.41 o 
  21   6   4        0.97        0.80     24.41 o 
 -25   7   4      101.58      101.66     34.97 o 
 -24   7   4      107.22      117.08     34.17 o 
 -23   7   4      236.01      212.25     32.52 o 
 -22   7   4      540.93      615.00    114.28 o 
 -21   7   4       18.17       30.15     22.87 o 
 -20   7   4     1274.56     1337.01    112.72 o 
 -19   7   4       98.53      125.02     11.46 o 
 -18   7   4      558.85      551.02     15.20 o 
 -17   7   4      181.85      163.81      9.47 o 
 -16   7   4        2.80       -9.47      9.47 o 
 -15   7   4      864.14      950.72     39.07 o 
 -14   7   4       28.27       20.35      7.04 o 
 -13   7   4      561.49      551.26     35.39 o 
 -12   7   4      786.50      786.01     33.77 o 
 -11   7   4      744.45      778.76     13.20 o 
 -10   7   4      932.90      864.81     18.73 o 
  -9   7   4        0.01       -7.75      7.75 o 
  -8   7   4      362.53      327.28      8.39 o 
  -7   7   4      517.67      458.82      9.96 o 
  -6   7   4     1400.78     1442.90     21.14 o 
  -5   7   4      731.88      716.37     12.29 o 
  -4   7   4     5236.99     5231.06     70.43 o 
  -3   7   4      711.42      631.97     12.37 o 
  -2   7   4       74.10       56.89      8.95 o 
  -1   7   4     2284.59     2168.73     32.03 o 
   0   7   4       86.61       97.68      5.76 o 
   1   7   4     3375.16     3274.92     47.11 o 
   2   7   4      337.43      332.61     12.61 o 
   3   7   4       59.00       59.15      4.67 o 
   4   7   4     2813.39     3007.12     40.31 o 
   5   7   4     1297.22     1228.39     18.78 o 
   6   7   4        0.89       -1.19      4.88 o 
   7   7   4     1671.09     1661.04     20.30 o 
   8   7   4       39.05       21.26      2.30 o 
   9   7   4       49.38       27.64      9.77 o 
  10   7   4      700.70      680.01     15.25 o 
  11   7   4       54.44      101.58     23.97 o 
  12   7   4      357.66      370.88     26.83 o 
  13   7   4      536.87      538.46     23.01 o 
  14   7   4       22.25       32.35     17.36 o 
  15   7   4       89.45       96.41     26.02 o 
  16   7   4      642.29      684.16     33.34 o 
  17   7   4      223.05      255.34     28.47 o 
  18   7   4       15.85      -13.81     21.96 o 
  19   7   4      194.15      258.58     25.22 o 
  20   7   4        0.06       22.76     20.31 o 
  21   7   4       29.07       43.08     28.46 o 
 -24   8   4      331.11      276.51     38.23 o 
 -23   8   4        0.26      -17.90     31.72 o 
 -22   8   4       44.55       11.24     20.85 o 
 -21   8   4      150.39      154.24     18.47 o 
 -20   8   4        7.66       -9.98     15.88 o 
 -19   8   4       57.61       70.77     15.89 o 
 -18   8   4       13.46       10.13     21.14 o 
 -17   8   4      462.44      462.65     48.40 o 
 -16   8   4     1085.61     1133.66     39.48 o 
 -15   8   4        5.17      -12.45     13.83 o 
 -14   8   4      225.67      260.98     25.62 o 
 -13   8   4      161.79      166.58      8.20 o 
 -12   8   4     2069.31     1800.88     26.07 o 
 -11   8   4      492.22      609.25     24.00 o 
 -10   8   4      461.11      432.27     10.69 o 
  -9   8   4      592.47      623.09     17.48 o 
  -8   8   4       13.31      -11.38     11.38 o 
  -7   8   4       19.96        4.07      9.76 o 
  -6   8   4     2417.24     2427.40     33.46 o 
  -5   8   4     2949.87     3219.92     42.52 o 
  -4   8   4    10361.18    11247.81    148.57 o 
  -3   8   4      126.91      152.07      8.06 o 
  -2   8   4     3662.39     3611.68     50.88 o 
  -1   8   4        3.10        6.34      5.41 o 
   0   8   4     6324.32     6630.27     91.66 o 
   1   8   4      323.63      335.17      9.20 o 
   2   8   4     1124.81     1094.81     26.88 o 
   3   8   4     1300.08     1295.07     19.57 o 
   4   8   4     1944.81     1866.93     46.07 o 
   5   8   4      517.91      487.00     10.06 o 
   6   8   4        3.04       18.35      5.44 o 
   7   8   4     1075.72     1069.86     16.39 o 
   8   8   4     1853.29     1959.62     24.35 o 
   9   8   4      668.26      711.81     21.98 o 
  10   8   4       17.06       21.73      2.30 o 
  11   8   4       86.09      117.32     22.36 o 
  12   8   4        4.58        1.10     15.50 o 
  13   8   4       90.48       83.97     33.75 o 
  14   8   4      139.90      138.66     16.37 o 
  15   8   4       37.53       22.92     15.61 o 
  16   8   4      572.23      587.32     30.08 o 
  17   8   4      357.30      274.07     30.08 o 
  18   8   4       18.89       36.57     27.66 o 
  19   8   4      301.38      326.10     32.53 o 
  20   8   4      262.81      293.57     30.92 o 
  21   8   4        1.64       40.67     28.46 o 
 -24   9   4       64.75       57.73     35.77 o 
 -23   9   4       92.46       92.70     34.17 o 
 -22   9   4        2.67       -0.60     18.55 o 
 -21   9   4      297.65      333.93     21.63 o 
 -20   9   4      686.25      719.89     57.76 o 
 -19   9   4        3.60       21.32     22.76 o 
 -18   9   4      786.46      713.05     41.90 o 
 -17   9   4      263.68      247.95     19.52 o 
 -16   9   4       89.35       69.53      9.47 o 
 -15   9   4     1457.38     1437.90     30.53 o 
 -14   9   4     2836.56     2882.98     45.17 o 
 -13   9   4        0.70        9.68      8.47 o 
 -12   9   4      800.43      785.70     20.75 o 
 -11   9   4       17.20       21.75      7.75 o 
 -10   9   4     1604.72     1726.71     27.48 o 
  -9   9   4       28.59       28.83      6.83 o 
  -8   9   4     4698.29     5028.45     66.47 o 
  -7   9   4     1304.07     1373.25     21.32 o 
  -6   9   4        0.10       -1.28      6.61 o 
  -5   9   4       26.82       11.01      7.04 o 
  -4   9   4      490.66      523.96     20.35 o 
  -3   9   4       44.57       11.80      9.35 o 
  -2   9   4       94.39      152.96      8.63 o 
  -1   9   4     1056.98     1103.77     24.83 o 
   0   9   4      940.81      838.92     18.13 o 
   1   9   4       33.41       -8.53     24.79 o 
   2   9   4      196.78      263.65     10.58 o 
   3   9   4      882.86      872.38     29.32 o 
   4   9   4     1085.64     1091.21     25.65 o 
   5   9   4      120.29      133.35     18.71 o 
   6   9   4      596.59      528.91     11.79 o 
   7   9   4        3.55       -3.54      5.26 o 
   8   9   4      903.56     1009.60     33.35 o 
   9   9   4      203.31      188.76      5.44 o 
  10   9   4      151.21      143.64      4.86 o 
  11   9   4      831.92      831.52     24.41 o 
  12   9   4      108.85       72.21     17.08 o 
  13   9   4       67.25       73.40     19.94 o 
  14   9   4      217.49      242.44     28.87 o 
  15   9   4      202.30      197.62     20.62 o 
  16   9   4       56.33       62.59     20.32 o 
  17   9   4        2.05       -4.06     17.90 o 
  18   9   4       60.27       50.43     30.91 o 
  19   9   4      970.86     1101.67     52.07 o 
  20   9   4       51.98       39.83     30.07 o 
 -23  10   4       14.20       16.26     33.32 o 
 -22  10   4       26.45        4.06     21.46 o 
 -21  10   4      214.08      230.66     20.16 o 
 -20  10   4        0.96       17.96     17.30 o 
 -19  10   4      835.13      980.66     47.58 o 
 -18  10   4       69.96       70.65     15.76 o 
 -17  10   4      241.34      206.38     14.64 o 
 -16  10   4     1859.59     1923.06     37.20 o 
 -15  10   4      200.16      151.16     12.85 o 
 -14  10   4     1153.84     1246.41     36.21 o 
 -13  10   4       14.36        1.40      9.95 o 
 -12  10   4      701.53      829.53     17.36 o 
 -11  10   4      980.27      919.45     17.50 o 
 -10  10   4     2127.49     2229.47     33.04 o 
  -9  10   4       43.39       34.66      8.57 o 
  -8  10   4     1011.96     1039.03     18.55 o 
  -7  10   4        1.23       25.14     15.46 o 
  -6  10   4     1205.47     1246.83     57.80 o 
  -5  10   4       20.61       15.78      9.35 o 
  -4  10   4     5287.28     5869.17     83.33 o 
  -3  10   4      224.26      270.36     14.24 o 
  -2  10   4      150.14      101.75     25.20 o 
  -1  10   4      239.27      254.62     18.69 o 
   0  10   4     9291.83     9162.60    125.01 o 
   1  10   4     2166.56     2054.56     31.65 o 
   2  10   4     1815.08     1874.04     42.37 o 
   3  10   4      637.09      634.14     26.86 o 
   4  10   4      538.45      584.09     14.24 o 
   5  10   4      653.38      666.78     14.64 o 
   6  10   4      132.94      128.30      6.63 o 
   7  10   4      156.73      157.51      7.38 o 
   8  10   4       17.19       21.14      6.90 o 
   9  10   4       48.98       91.19     10.96 o 
  10  10   4      267.17      260.12      7.17 o 
  11  10   4      574.33      580.26     10.64 o 
  12  10   4       98.36      102.94      4.86 o 
  13  10   4      749.00      757.06     27.95 o 
  14  10   4      123.82      121.01     34.57 o 
  15  10   4        4.04      -17.91     20.11 o 
  16  10   4      570.92      526.30     31.73 o 
  17  10   4      356.61      464.38     34.17 o 
  18  10   4        0.14        8.95     26.82 o 
  19  10   4      330.88      338.31     34.98 o 
  20  10   4       34.36       70.74     28.46 o 
 -23  11   4       38.40       28.46     34.97 o 
 -22  11   4       27.52       48.63     26.97 o 
 -21  11   4        0.07      -22.44     24.79 o 
 -20  11   4       68.46       74.91     23.19 o 
 -19  11   4        0.11        0.30     18.15 o 
 -18  11   4       41.66       58.09     47.58 o 
 -17  11   4     1485.11     1464.39    131.07 o 
 -16  11   4      234.45      277.20     20.34 o 
 -15  11   4        7.07       19.34      9.47 o 
 -14  11   4      394.47      407.92     14.59 o 
 -13  11   4        1.05        1.08     12.12 o 
 -12  11   4      758.13      771.45     17.59 o 
 -11  11   4      612.78      642.10     26.03 o 
 -10  11   4     3378.59     3408.04     46.57 o 
  -9  11   4     1400.73     1374.45     23.05 o 
  -8  11   4        0.59       -8.41      8.79 o 
  -7  11   4      141.76      166.04      8.79 o 
  -6  11   4       11.96       12.32      6.91 o 
  -5  11   4        0.11       -0.58      8.33 o 
  -4  11   4       54.54       92.57      8.90 o 
  -3  11   4        2.58       12.46     10.98 o 
  -2  11   4      261.14      226.98     10.18 o 
  -1  11   4      632.42      605.55     13.77 o 
   0  11   4      590.66      626.20     23.60 o 
   1  11   4      272.51      269.44     13.83 o 
   2  11   4        4.49        4.55     10.58 o 
   3  11   4        2.62      -10.05     17.90 o 
   4  11   4       18.09       16.16      6.27 o 
   5  11   4       61.61       46.49      7.22 o 
   6  11   4     1324.26     1355.92     50.07 o 
   7  11   4       98.27       88.02      8.13 o 
   8  11   4        2.96       -1.19      6.25 o 
   9  11   4       14.45       13.89      9.73 o 
  10  11   4       32.02        3.33     16.26 o 
  11  11   4      329.74      367.90     18.29 o 
  12  11   4      914.84      905.35     19.06 o 
  13  11   4      302.23      333.16     23.59 o 
  14  11   4      390.05      392.31     39.44 o 
  15  11   4      511.44      497.47     25.02 o 
  16  11   4        0.21        3.25     23.57 o 
  17  11   4       76.02      101.66     27.66 o 
  18  11   4       33.91       43.08     24.41 o 
  19  11   4       29.68       49.58     30.91 o 
 -22  12   4       11.89       25.10     28.56 o 
 -21  12   4       93.95      137.97     27.99 o 
 -20  12   4      105.57      103.26     25.21 o 
 -19  12   4       31.42       29.91     24.01 o 
 -18  12   4       17.94       20.61     24.79 o 
 -17  12   4       11.94       21.95     19.52 o 
 -16  12   4      228.70      224.05     12.12 o 
 -15  12   4      225.62      235.73     14.64 o 
 -14  12   4     2471.91     2520.36     43.82 o 
 -13  12   4      530.51      531.37     42.29 o 
 -12  12   4      221.81      206.87     11.77 o 
 -11  12   4      218.41      247.24     11.46 o 
 -10  12   4       36.06       32.37      9.38 o 
  -9  12   4       12.61       37.14      8.57 o 
  -8  12   4     1497.54     1428.99     23.05 o 
  -7  12   4     1204.95     1273.00     32.16 o 
  -6  12   4       83.64       91.95      8.33 o 
  -5  12   4      381.86      356.71     14.64 o 
  -4  12   4      159.62      132.87      9.58 o 
  -3  12   4       90.37      117.69     30.92 o 
  -2  12   4        1.62       -5.17      7.93 o 
  -1  12   4      956.25      927.41     20.34 o 
   0  12   4      681.64      581.32     16.27 o 
   1  12   4     3014.68     2992.33    121.97 o 
   2  12   4       23.38       30.87     14.63 o 
   3  12   4      212.00      197.17     18.71 o 
   4  12   4      746.30      688.90     14.83 o 
   5  12   4       71.25       72.47      7.75 o 
   6  12   4      185.94      184.85     12.61 o 
   7  12   4      271.03      291.78     10.16 o 
   8  12   4     4771.55     4747.75     63.08 o 
   9  12   4     2103.44     2059.92     45.21 o 
  10  12   4        0.07       -8.93      8.93 o 
  11  12   4        0.42       -5.54      5.54 o 
  12  12   4       14.34        9.37      6.22 o 
  13  12   4        8.89       14.58      6.19 o 
  14  12   4     1014.91     1008.77     69.17 o 
  15  12   4      232.70      200.51     20.94 o 
  16  12   4      350.83      320.45     30.92 o 
  17  12   4        3.51      -28.46     34.16 o 
  18  12   4       42.73       56.09     24.41 o 
  19  12   4       44.19       38.22     37.42 o 
 -22  13   4        4.50      -13.08     22.83 o 
 -21  13   4      126.13       96.93     23.83 o 
 -20  13   4       40.73       68.51     34.15 o 
 -19  13   4       40.19       17.14     22.33 o 
 -18  13   4       36.39       52.37     65.06 o 
 -17  13   4       47.52       76.47     44.32 o 
 -16  13   4      246.73      214.18     21.16 o 
 -15  13   4      189.81      172.55     12.85 o 
 -14  13   4      142.69      135.43     14.24 o 
 -13  13   4      750.21      717.09     21.08 o 
 -12  13   4      410.05      340.20     15.16 o 
 -11  13   4        2.32       -8.16     17.58 o 
 -10  13   4     2156.31     2167.58     38.94 o 
  -9  13   4      404.71      378.86     13.20 o 
  -8  13   4      193.32      189.45     10.35 o 
  -7  13   4       22.77       31.55      9.76 o 
  -6  13   4        2.49       21.21      9.76 o 
  -5  13   4      559.68      574.82     15.81 o 
  -4  13   4     1992.62     1895.06     32.54 o 
  -3  13   4       39.41       32.84     23.97 o 
  -2  13   4     1084.93     1055.71     28.07 o 
  -1  13   4      248.26      222.28     11.08 o 
   0  13   4       74.34       61.58      9.62 o 
   1  13   4       27.27       17.91      8.25 o 
   2  13   4      576.72      587.16     29.30 o 
   3  13   4      159.26      167.25      9.29 o 
   4  13   4     2487.81     2495.68     48.49 o 
   5  13   4      778.85      775.58     17.23 o 
   6  13   4       30.88       32.57      9.00 o 
   7  13   4      251.59      253.48     11.34 o 
   8  13   4     1711.51     1762.26     40.73 o 
   9  13   4      394.10      333.98     11.34 o 
  10  13   4      239.36      198.72     12.64 o 
  11  13   4        3.86      -18.71     18.71 o 
  12  13   4      664.27      696.23     50.43 o 
  13  13   4       12.44       12.69      9.58 o 
  14  13   4       11.39        8.33      7.73 o 
  15  13   4       36.23       -2.88     17.70 o 
  16  13   4      254.67      259.43     32.52 o 
  17  13   4     1161.61     1084.69     52.07 o 
  18  13   4      416.31      383.07     43.09 o 
 -21  14   4        2.86      -26.37     26.37 o 
 -20  14   4      281.11      391.51     38.67 o 
 -19  14   4      594.03      623.04     30.86 o 
 -18  14   4       35.55       53.02     30.91 o 
 -17  14   4      622.20      604.30     32.53 o 
 -16  14   4        0.07       -9.77     18.94 o 
 -15  14   4        8.17       15.46     18.29 o 
 -14  14   4      161.39      197.01     22.36 o 
 -13  14   4       11.84       17.74     12.49 o 
 -12  14   4        0.22        4.91     12.27 o 
 -11  14   4      398.86      406.69     38.63 o 
 -10  14   4      523.75      527.22     16.79 o 
  -9  14   4       34.51       28.45     19.91 o 
  -8  14   4       88.84       77.08     10.89 o 
  -7  14   4      315.96      296.33     13.20 o 
  -6  14   4       27.54       55.28     14.07 o 
  -5  14   4       10.44        5.20     19.51 o 
  -4  14   4      254.80      249.88     29.29 o 
  -3  14   4     1777.45     1751.13     94.89 o 
  -2  14   4     4134.39     4134.48     61.77 o 
  -1  14   4      100.12      101.02     12.77 o 
   0  14   4     2429.41     2486.94     42.80 o 
   1  14   4      405.43      370.54     18.29 o 
   2  14   4      121.89      132.93     16.26 o 
   3  14   4     1307.02     1376.54     52.11 o 
   4  14   4      290.31      271.60     12.49 o 
   5  14   4       81.37       91.91     10.53 o 
   6  14   4     2106.86     2192.31     35.12 o 
   7  14   4     3994.93     4174.78     59.93 o 
   8  14   4        0.60      -19.91     19.91 o 
   9  14   4      690.08      621.01     17.77 o 
  10  14   4        4.77       14.65     32.54 o 
  11  14   4        7.01       24.19     32.12 o 
  12  14   4        3.84       14.52     10.95 o 
  13  14   4      413.52      395.63     39.03 o 
  14  14   4       43.33       68.87     26.84 o 
  15  14   4      748.06      702.72     36.54 o 
  16  14   4      178.83      153.70     29.27 o 
  17  14   4        0.85       -0.80     38.22 o 
  18  14   4      673.76      586.48     53.70 o 
 -20  15   4      350.59      388.99     28.43 o 
 -19  15   4        1.47       15.52     22.76 o 
 -18  15   4       49.25       24.14     23.63 o 
 -17  15   4       14.07       24.29     26.02 o 
 -16  15   4      335.75      356.14     28.87 o 
 -15  15   4       16.88       12.05     18.94 o 
 -14  15   4      277.59      287.53     19.92 o 
 -13  15   4      480.93      452.42     17.00 o 
 -12  15   4      710.48      730.85     21.11 o 
 -11  15   4        2.06       -1.31     18.71 o 
 -10  15   4       91.33       79.78     15.04 o 
  -9  15   4      704.73      625.73     18.76 o 
  -8  15   4      196.76      139.15     11.42 o 
  -7  15   4        0.78      -15.50     15.50 o 
  -6  15   4      535.69      531.87     18.96 o 
  -5  15   4      160.77      169.36     14.91 o 
  -4  15   4      188.93      161.45     19.51 o 
  -3  15   4      344.33      317.08     22.77 o 
  -2  15   4     1618.84     1572.56     28.33 o 
  -1  15   4       31.11       18.78     13.06 o 
   0  15   4      100.53      101.38     12.64 o 
   1  15   4       96.57       75.67     20.74 o 
   2  15   4     1676.75     1609.46     37.05 o 
   3  15   4      136.15      128.95     13.82 o 
   4  15   4      229.15      237.17     17.09 o 
   5  15   4        9.74       -7.73     10.36 o 
   6  15   4       13.16        2.20     19.53 o 
   7  15   4      346.49      322.31     16.26 o 
   8  15   4      889.85      881.51     44.33 o 
   9  15   4       77.35      103.51     18.31 o 
  10  15   4       49.08       56.78     13.67 o 
  11  15   4     1604.28     1605.34     38.91 o 
  12  15   4       34.84       23.70     14.60 o 
  13  15   4      674.08      635.33     21.37 o 
  14  15   4       49.91       50.66     13.43 o 
  15  15   4      778.41      830.00     77.69 o 
  16  15   4       70.67       79.69     30.91 o 
  17  15   4      315.99      333.45     37.42 o 
 -19  16   4        3.04       36.21     33.74 o 
 -18  16   4       18.65       18.21     34.95 o 
 -17  16   4      138.66      140.32     26.89 o 
 -16  16   4       13.21       20.60     26.23 o 
 -15  16   4       42.20       20.44     56.91 o 
 -14  16   4       14.90      -28.30     29.67 o 
 -13  16   4       11.34       13.16     23.97 o 
 -12  16   4      330.24      326.09     18.29 o 
 -11  16   4        1.48      -21.99     24.39 o 
 -10  16   4      211.25      173.31     13.83 o 
  -9  16   4       30.85       26.12     21.54 o 
  -8  16   4      201.30      211.77     15.46 o 
  -7  16   4       18.58        2.91     14.59 o 
  -6  16   4      118.21      116.00     15.78 o 
  -5  16   4      151.14      197.17     21.96 o 
  -4  16   4      143.18      105.29     11.30 o 
  -3  16   4      590.98      620.51     36.19 o 
  -2  16   4      240.24      237.01     21.14 o 
  -1  16   4        0.01      -11.12     11.12 o 
   0  16   4     2383.35     2375.09     43.70 o 
   1  16   4      115.03      114.93     12.93 o 
   2  16   4      488.06      503.11     16.38 o 
   3  16   4      247.50      224.12     13.29 o 
   4  16   4     2269.35     2239.35     37.65 o 
   5  16   4      900.72      842.67     20.03 o 
   6  16   4       34.45       42.17     29.27 o 
   7  16   4       57.66       57.81     30.09 o 
   8  16   4      757.98      808.06     24.98 o 
   9  16   4        1.07        8.66     14.44 o 
  10  16   4       67.76       70.23     17.11 o 
  11  16   4      753.16      786.45     46.78 o 
  12  16   4       38.60       23.42     13.53 o 
  13  16   4       12.90        5.97     39.83 o 
  14  16   4      489.82      500.59     39.04 o 
  15  16   4       90.88       87.42     67.49 o 
  16  16   4        5.23       42.27     31.72 o 
 -18  17   4       17.37       17.88     38.62 o 
 -17  17   4        0.04       15.16     21.95 o 
 -16  17   4      345.61      359.47     24.62 o 
 -15  17   4       25.37       29.92     20.45 o 
 -14  17   4      120.49      106.30     22.45 o 
 -13  17   4        2.63       11.66     21.83 o 
 -12  17   4      138.80      135.91     37.82 o 
 -11  17   4     1025.19     1084.11     69.59 o 
 -10  17   4      135.25      135.90     12.12 o 
  -9  17   4      169.87      198.22     23.99 o 
  -8  17   4        0.59       16.93     13.07 o 
  -7  17   4      310.71      305.68     14.85 o 
  -6  17   4      648.30      616.12     29.70 o 
  -5  17   4      148.40      186.96     30.90 o 
  -4  17   4     1080.60     1053.08     28.89 o 
  -3  17   4       25.95       21.22     22.76 o 
  -2  17   4      657.36      579.84     27.25 o 
  -1  17   4      155.29      143.82     13.99 o 
   0  17   4      896.30      872.13     34.17 o 
   1  17   4      476.45      460.18     18.21 o 
   2  17   4      181.49      164.54     13.67 o 
   3  17   4        6.89       20.82     10.68 o 
   4  17   4      165.06      151.02     12.70 o 
   5  17   4       24.53        8.41     11.46 o 
   6  17   4      508.93      510.25     23.03 o 
   7  17   4       26.95       40.37     18.71 o 
   8  17   4       54.16       44.20     14.34 o 
   9  17   4       20.04       48.30     18.20 o 
  10  17   4       70.63       65.57     18.49 o 
  11  17   4      329.18      301.56     18.55 o 
  12  17   4      663.52      591.21     25.72 o 
  13  17   4      238.94      197.47     17.35 o 
  14  17   4      344.98      377.66     50.42 o 
  15  17   4       53.57       58.54     31.72 o 
 -17  18   4      113.43      120.04     25.59 o 
 -16  18   4       38.54       26.61     30.49 o 
 -15  18   4      330.85      318.17     23.87 o 
 -14  18   4       34.13       28.52     30.89 o 
 -13  18   4      520.52      583.92     28.43 o 
 -12  18   4       56.24       19.20     41.47 o 
 -11  18   4      799.93      844.08     41.09 o 
 -10  18   4        2.27        8.53     26.44 o 
  -9  18   4      464.84      408.55     19.49 o 
  -8  18   4       24.72       -4.45     13.07 o 
  -7  18   4       13.55       23.18     13.58 o 
  -6  18   4      368.63      329.14     30.10 o 
  -5  18   4       12.70        6.10     14.36 o 
  -4  18   4      153.18      163.74     16.78 o 
  -3  18   4      343.53      327.59     23.56 o 
  -2  18   4     1327.54     1291.29     31.27 o 
  -1  18   4      516.83      511.93     21.05 o 
   0  18   4      184.20      174.81     15.78 o 
   1  18   4      579.86      576.93     20.62 o 
   2  18   4       57.82       38.74     13.88 o 
   3  18   4      347.33      358.01     18.33 o 
   4  18   4      266.16      239.09     16.98 o 
   5  18   4      476.17      434.15     20.12 o 
   6  18   4      854.08      915.12     28.18 o 
   7  18   4      105.98       74.95     18.71 o 
   8  18   4     1724.65     1808.84     43.23 o 
   9  18   4       23.31       25.78     19.24 o 
  10  18   4        4.53       14.79     15.61 o 
  11  18   4      160.92      121.37     20.34 o 
  12  18   4       15.88       29.88     19.51 o 
  13  18   4      105.82      112.10     19.08 o 
  14  18   4       69.43       48.05     25.12 o 
 -16  19   4       75.32       75.26     31.29 o 
 -15  19   4        0.13      -22.57     40.27 o 
 -14  19   4       60.59      128.09     26.42 o 
 -13  19   4       36.78        5.32     18.42 o 
 -12  19   4       13.69        7.76     20.32 o 
 -11  19   4      187.90      152.03     28.47 o 
 -10  19   4       48.59       73.19     29.27 o 
  -9  19   4      202.42      210.24     24.81 o 
  -8  19   4        5.37       -7.76     14.81 o 
  -7  19   4      109.96       91.99     21.54 o 
  -6  19   4      336.44      401.91     21.97 o 
  -5  19   4      302.01      316.41     19.56 o 
  -4  19   4        3.15       18.57     18.36 o 
  -3  19   4        0.00      -15.04     15.04 o 
  -2  19   4       41.14       23.39     18.55 o 
  -1  19   4     1465.02     1522.52     40.54 o 
   0  19   4       18.28       48.08     17.80 o 
   1  19   4       75.01      101.92     37.82 o 
   2  19   4       52.34       27.93     21.25 o 
   3  19   4       50.50       13.93     16.90 o 
   4  19   4      449.84      531.62     23.56 o 
   5  19   4       38.42       34.23     20.89 o 
   6  19   4       54.35       27.26     20.02 o 
   7  19   4      561.94      541.65     24.31 o 
   8  19   4        0.05        7.42     39.42 o 
   9  19   4       37.73       43.08     18.49 o 
  10  19   4       26.60       12.30     16.56 o 
  11  19   4        6.43      -28.04     28.04 o 
  12  19   4      696.86      795.63     43.94 o 
  13  19   4       47.00       20.59     31.66 o 
 -15  20   4        1.63       41.23     21.76 o 
 -14  20   4      211.53      152.04     33.75 o 
 -13  20   4      326.15      383.65     24.97 o 
 -12  20   4      555.02      582.01     29.58 o 
 -11  20   4       20.08      -27.01     27.01 o 
 -10  20   4      285.60      246.00     18.95 o 
  -9  20   4       12.35        0.28     15.02 o 
  -8  20   4      174.81      164.34     18.80 o 
  -7  20   4      190.04      175.77     17.20 o 
  -6  20   4       69.97       90.57     16.19 o 
  -5  20   4      782.66      764.96     34.16 o 
  -4  20   4        4.86       33.04     17.35 o 
  -3  20   4       26.26       -4.93     19.11 o 
  -2  20   4      163.68      129.16     24.81 o 
  -1  20   4       73.97       72.81     27.24 o 
   0  20   4       10.96        4.72     37.82 o 
   1  20   4      121.17      122.45     39.85 o 
   2  20   4      348.65      400.57     24.38 o 
   3  20   4      214.40      217.81     22.27 o 
   4  20   4        0.11      -18.69     18.69 o 
   5  20   4       15.80       28.00     15.61 o 
   6  20   4       83.55       93.20     27.24 o 
   7  20   4        0.80       24.40     15.24 o 
   8  20   4       66.82       82.12     19.52 o 
   9  20   4        5.40       -9.84     20.13 o 
  10  20   4      371.63      449.48     35.78 o 
  11  20   4      363.47      352.77     25.23 o 
 -13  21   4        0.98      -12.82     34.15 o 
 -12  21   4        1.63      -31.29     31.29 o 
 -11  21   4       40.27       54.77     23.99 o 
 -10  21   4      205.90      248.10     19.54 o 
  -9  21   4        4.37       -2.74     16.98 o 
  -8  21   4       24.37        3.33     17.66 o 
  -7  21   4        0.88      -12.47     16.98 o 
  -6  21   4        5.24      -19.32     19.32 o 
  -5  21   4      136.59      127.61     28.05 o 
  -4  21   4        3.61       48.69     17.13 o 
  -3  21   4       37.33       42.96     22.36 o 
  -2  21   4       31.19        1.39     27.64 o 
  -1  21   4      158.64      125.20     24.71 o 
   0  21   4      218.09      248.17     43.51 o 
   1  21   4      199.10      224.70     24.82 o 
   2  21   4      122.68      131.94     25.21 o 
   3  21   4      193.58      255.30     19.56 o 
   4  21   4      216.08      274.39     21.42 o 
   5  21   4       23.28        7.25     19.41 o 
   6  21   4      986.91     1134.44     39.65 o 
   7  21   4        3.93       19.67     18.37 o 
   8  21   4        2.06       -5.64     29.69 o 
   9  21   4       11.19      -19.54     19.54 o 
  10  21   4      104.77      147.37     38.62 o 
 -11  22   4        0.15      -24.34     24.34 o 
 -10  22   4        0.52       11.70     19.52 o 
  -9  22   4     1057.54     1151.97     73.62 o 
  -8  22   4       19.55       39.13     16.37 o 
  -7  22   4        0.23       14.76     17.73 o 
  -6  22   4        0.76       -5.03     19.86 o 
  -5  22   4       47.89       58.14     21.56 o 
  -4  22   4      111.73      112.33     42.68 o 
  -3  22   4       21.71       81.86     21.28 o 
  -2  22   4        5.39      -10.30     26.15 o 
  -1  22   4     1133.55     1182.23     75.27 o 
   0  22   4        2.17      -25.19     25.19 o 
   1  22   4        3.72       -1.18     22.27 o 
   2  22   4       57.12       55.28     27.65 o 
   3  22   4       92.64      121.94     23.16 o 
   4  22   4       55.58       45.64     37.00 o 
   5  22   4       95.21      164.14     24.30 o 
   6  22   4      236.37      271.19     64.24 o 
   7  22   4        0.22       10.91     22.41 o 
   8  22   4       48.34       70.74     29.73 o 
  -8  23   4       95.82      103.66     24.75 o 
  -7  23   4      149.99      175.04     24.61 o 
  -6  23   4        0.64       -7.96     17.78 o 
  -5  23   4       35.43       36.24     19.14 o 
  -4  23   4       34.43       42.22     25.21 o 
  -3  23   4       57.24       63.13     39.02 o 
  -2  23   4      425.16      563.94     45.56 o 
  -1  23   4      238.97      261.64     36.60 o 
   0  23   4      133.76      130.76     26.44 o 
   1  23   4      146.40      152.30    104.09 o 
   2  23   4        4.15      -28.69     28.69 o 
   3  23   4      129.92      113.98     24.20 o 
   4  23   4       23.98       42.70     18.40 o 
   5  23   4        7.68       -0.42     21.96 o 
  -2  24   4       58.71       82.14     66.69 o 
  -1  24   4        7.53      -39.44     39.44 o 
 -26   1   5       10.67       43.08     29.27 o 
 -25   1   5      443.28      447.90     39.03 o 
 -24   1   5        8.46       49.17     25.27 o 
 -23   1   5       22.70       60.42     22.97 o 
 -22   1   5      847.62      842.11     30.49 o 
 -21   1   5       37.18       31.52      9.73 o 
 -20   1   5       98.70       79.02     10.89 o 
 -19   1   5      231.10      178.62     14.64 o 
 -18   1   5      105.58       87.75      9.47 o 
 -17   1   5      463.60      462.62     17.07 o 
 -16   1   5        0.21       -0.42      6.60 o 
 -15   1   5       27.49       43.08      6.50 o 
 -14   1   5      552.60      561.43     21.95 o 
 -13   1   5        1.46        0.77      6.01 o 
 -12   1   5     2541.06     2666.97     30.56 o 
 -11   1   5      471.16      481.64     15.06 o 
 -10   1   5     8142.25     8840.02     90.76 o 
  -9   1   5     2864.13     3044.46     33.21 o 
  -8   1   5       77.09       93.30      4.50 o 
  -7   1   5      734.57      657.77      9.97 o 
  -6   1   5     3620.64     3701.80     58.97 o 
  -5   1   5     6543.37     6155.24     69.98 o 
  -4   1   5     1608.61     1362.08     24.90 o 
  -3   1   5     2119.92     1983.79     25.47 o 
  -2   1   5     2308.23     2131.46     24.87 o 
  -1   1   5      784.06      734.15      9.16 o 
   0   1   5     3791.73     3874.81     47.99 o 
   1   1   5    13080.48    12462.55    137.71 o 
   2   1   5     1134.32     1118.67     14.69 o 
   3   1   5     3778.76     3930.59     46.00 o 
   4   1   5     7841.16     7882.75     80.97 o 
   5   1   5     1673.86     1604.51     17.58 o 
   6   1   5     4223.45     4320.34     45.13 o 
   7   1   5      831.41      817.99     10.65 o 
   8   1   5       73.15       85.52      4.07 o 
   9   1   5     1387.33     1469.66     17.56 o 
  10   1   5      904.66      941.50     12.36 o 
  11   1   5      467.72      466.73      8.34 o 
  12   1   5      771.10      741.59     11.78 o 
  13   1   5       57.44       55.97      4.81 o 
  14   1   5       74.46       72.94     11.40 o 
  15   1   5       78.48       90.18     15.04 o 
  16   1   5       27.18       10.88      7.21 o 
  17   1   5      210.19      227.16     22.77 o 
  18   1   5      292.89      278.91     24.39 o 
  19   1   5       63.33       79.69     15.46 o 
  20   1   5       98.66      113.82     19.51 o 
  21   1   5       49.15       65.84     59.34 o 
 -26   2   5       22.46        9.76     41.47 o 
 -25   2   5       32.11       76.44     39.83 o 
 -24   2   5       27.83       74.80     38.22 o 
 -23   2   5        2.75      -32.52     32.52 o 
 -22   2   5       25.62       26.89     15.68 o 
 -21   2   5       82.89       72.09      9.77 o 
 -20   2   5      245.51      176.14     15.46 o 
 -19   2   5       22.12       11.40      8.63 o 
 -18   2   5     1170.54     1095.16     20.63 o 
 -17   2   5        9.17       14.86      7.17 o 
 -16   2   5        2.12        3.57      7.31 o 
 -15   2   5       82.01       84.20     14.23 o 
 -14   2   5      395.97      399.42      9.20 o 
 -13   2   5      200.92      252.48      9.76 o 
 -12   2   5      360.86      353.66      8.55 o 
 -11   2   5     1034.76      919.46     13.25 o 
 -10   2   5      221.90      218.01     15.06 o 
  -9   2   5     1121.62     1108.60     14.94 o 
  -8   2   5     1315.95     1413.00     32.19 o 
  -7   2   5     1199.70     1134.91     14.85 o 
  -6   2   5      162.47      158.39      9.76 o 
  -5   2   5     2027.53     1909.82     23.37 o 
  -4   2   5      131.54      126.65      8.53 o 
  -3   2   5        0.60       -4.48      4.48 o 
  -2   2   5     8724.66     8479.69    101.55 o 
  -1   2   5     3981.26     3654.23     41.48 o 
   0   2   5     3113.32     2935.65     33.04 o 
   1   2   5       29.78       20.01      4.07 o 
   2   2   5     6329.74     6394.56     72.74 o 
   3   2   5     2852.74     2787.63     31.31 o 
   4   2   5    17023.59    18328.55    199.78 o 
   5   2   5       87.35      106.29      4.81 o 
   6   2   5     5722.19     5471.35     70.22 o 
   7   2   5     2030.57     2053.51     28.56 o 
   8   2   5      425.55      391.11      9.58 o 
   9   2   5     1139.00     1227.43     19.70 o 
  10   2   5      322.62      286.94     12.21 o 
  11   2   5      107.53      117.86      7.31 o 
  12   2   5     1686.77     1766.56     52.13 o 
  13   2   5       11.94        9.54      3.06 o 
  14   2   5     2211.08     2352.65     33.07 o 
  15   2   5     1684.30     1753.84     84.67 o 
  16   2   5       20.57       33.16     13.67 o 
  17   2   5      656.28      675.20     30.93 o 
  18   2   5      310.98      320.44     22.77 o 
  19   2   5     1134.55     1344.31     46.37 o 
  20   2   5        7.51      -13.81     13.81 o 
  21   2   5       42.14       52.03     18.71 o 
 -26   3   5        1.58       42.27     30.07 o 
 -25   3   5        0.31        5.70     29.27 o 
 -24   3   5        8.74       31.72     28.46 o 
 -23   3   5      219.00      194.34     31.72 o 
 -22   3   5        5.09       -0.67     42.28 o 
 -21   3   5      366.41      368.47     41.88 o 
 -20   3   5      117.19      123.55     11.34 o 
 -19   3   5        6.55       -4.14     13.23 o 
 -18   3   5        0.46        0.98      7.97 o 
 -17   3   5      918.09      793.99     15.25 o 
 -16   3   5       52.61       43.73      7.17 o 
 -15   3   5      989.12     1112.70     15.51 o 
 -14   3   5       32.35       45.04      6.03 o 
 -13   3   5     1219.17     1155.26     15.18 o 
 -12   3   5       63.11       50.28      5.17 o 
 -11   3   5        6.81       -4.40      7.33 o 
 -10   3   5      876.08      907.28     13.21 o 
  -9   3   5       15.75       21.88      4.60 o 
  -8   3   5     5641.52     5930.76     65.05 o 
  -7   3   5      175.86      154.10      5.28 o 
  -6   3   5       49.05       32.74      4.46 o 
  -5   3   5      873.97      854.98     12.68 o 
  -4   3   5    20809.18    21031.69    269.68 o 
  -3   3   5     1284.97     1282.80     19.02 o 
  -2   3   5      233.92      157.26      7.73 o 
  -1   3   5     2431.90     2389.20     30.97 o 
   0   3   5       16.20       12.73      3.65 o 
   1   3   5    10241.79    10145.35    112.94 o 
   2   3   5      258.63      300.22      6.91 o 
   3   3   5     2885.42     3061.29     42.49 o 
   4   3   5     7379.61     7694.32    116.43 o 
   5   3   5     7959.92     8266.94    103.63 o 
   6   3   5      116.56      115.27     14.23 o 
   7   3   5       94.95      107.60     23.17 o 
   8   3   5      131.94      133.69      6.45 o 
   9   3   5     1444.33     1584.11     25.02 o 
  10   3   5      474.12      481.31     11.46 o 
  11   3   5       77.04       80.27      7.97 o 
  12   3   5       30.89       11.05     20.74 o 
  13   3   5      572.00      563.10     14.44 o 
  14   3   5       35.84       22.18      9.58 o 
  15   3   5      113.00      118.05     13.67 o 
  16   3   5      275.87      242.34     21.16 o 
  17   3   5       59.25       57.73     18.71 o 
  18   3   5      369.15      379.01     25.22 o 
  19   3   5      368.82      375.75     26.83 o 
  20   3   5        1.14      -15.46     15.46 o 
  21   3   5      169.56      228.50     24.41 o 
 -25   4   5      158.33      145.55     44.73 o 
 -24   4   5      220.64      221.20     44.73 o 
 -23   4   5       83.44       59.34     40.67 o 
 -22   4   5      151.10      119.58     64.64 o 
 -21   4   5      580.07      525.76     42.29 o 
 -20   4   5        0.26        3.76     22.76 o 
 -19   4   5      987.71      966.40     21.66 o 
 -18   4   5      109.15      100.50      9.73 o 
 -17   4   5      118.14      136.13     17.06 o 
 -16   4   5      177.60      134.03     10.58 o 
 -15   4   5        2.41       14.87      6.50 o 
 -14   4   5      107.53      137.03      7.73 o 
 -13   4   5      166.77      138.78      6.26 o 
 -12   4   5     2860.89     2938.81     33.30 o 
 -11   4   5        4.53        4.74      5.74 o 
 -10   4   5     1925.77     2104.46     25.68 o 
  -9   4   5      163.40      179.72      5.44 o 
  -8   4   5     2224.38     2254.31     26.95 o 
  -7   4   5      279.51      274.69      6.09 o 
  -6   4   5      230.73      269.22      6.01 o 
  -5   4   5      187.77      201.73      5.26 o 
  -4   4   5     5443.08     4975.90     61.43 o 
  -3   4   5      177.53      157.52      5.76 o 
  -2   4   5     2608.74     2519.52     31.89 o 
  -1   4   5      483.67      430.68      7.42 o 
   0   4   5    12525.16    12510.63    149.65 o 
   1   4   5     1503.68     1458.71     18.79 o 
   2   4   5      260.96      273.64      5.41 o 
   3   4   5      305.32      359.99      6.51 o 
   4   4   5     6122.81     6484.49    146.91 o 
   5   4   5      116.47       68.68      5.66 o 
   6   4   5      273.03      256.70     13.01 o 
   7   4   5       53.46       32.61      6.03 o 
   8   4   5       32.12       62.93     15.04 o 
   9   4   5     2727.85     2649.55     40.62 o 
  10   4   5      521.54      512.37     13.51 o 
  11   4   5       23.73        5.97      7.37 o 
  12   4   5        5.29       22.90      7.99 o 
  13   4   5     1715.51     1603.89     33.10 o 
  14   4   5      434.15      427.67     15.44 o 
  15   4   5      404.72      465.25     26.02 o 
  16   4   5      182.59      181.33     21.16 o 
  17   4   5      384.42      389.58     24.42 o 
  18   4   5        0.38      -11.40     11.40 o 
  19   4   5      283.71      252.93     24.41 o 
  20   4   5       93.36       62.59     22.76 o 
  21   4   5      489.24      481.51     30.92 o 
 -25   5   5       42.10       13.01     32.52 o 
 -24   5   5        7.55       74.79     30.07 o 
 -23   5   5      220.04      221.20     34.17 o 
 -22   5   5       87.50       76.29     20.10 o 
 -21   5   5      438.30      470.42     25.22 o 
 -20   5   5        7.11       25.34     10.57 o 
 -19   5   5      124.24      107.90     11.78 o 
 -18   5   5     1095.70     1076.40     54.13 o 
 -17   5   5      197.03      159.57     10.89 o 
 -16   5   5     1070.74     1087.37     18.17 o 
 -15   5   5      258.50      188.80      9.34 o 
 -14   5   5     4230.97     4440.04     49.39 o 
 -13   5   5     2338.95     2465.88     33.43 o 
 -12   5   5       83.89       69.59      5.76 o 
 -11   5   5     3671.12     3676.36     45.91 o 
 -10   5   5       60.82      117.05      9.76 o 
  -9   5   5       98.13      119.76     14.64 o 
  -8   5   5     4086.68     4514.77     50.32 o 
  -7   5   5     1212.76     1176.56     28.50 o 
  -6   5   5     3821.53     3901.66     49.04 o 
  -5   5   5     1099.26     1073.04     23.21 o 
  -4   5   5    12775.25    13558.36    162.51 o 
  -3   5   5     1469.96     1466.54     22.47 o 
  -2   5   5     1711.25     1567.00     23.07 o 
  -1   5   5     2936.42     2885.37     39.88 o 
   0   5   5     1019.75      985.49     14.48 o 
   1   5   5      102.72       83.41     15.04 o 
   2   5   5     1790.89     1800.56     26.10 o 
   3   5   5     2416.15     2566.23     32.99 o 
   4   5   5     1349.67     1201.35     32.18 o 
   5   5   5     2056.42     2113.79     54.63 o 
   6   5   5     4477.15     4936.70     92.41 o 
   7   5   5      995.83      976.63     18.42 o 
   8   5   5      509.17      575.89     13.77 o 
   9   5   5     5840.77     6129.92     85.92 o 
  10   5   5      616.23      546.64     19.52 o 
  11   5   5      407.06      409.66     13.20 o 
  12   5   5      571.83      501.07     19.52 o 
  13   5   5       79.02       92.17     20.34 o 
  14   5   5      103.43      105.88     14.65 o 
  15   5   5      121.67      119.53     21.16 o 
  16   5   5      273.11      300.08     28.47 o 
  17   5   5       31.39        5.70     20.32 o 
  18   5   5      197.53      232.56     25.22 o 
  19   5   5      174.00      169.96     25.21 o 
  20   5   5       81.06       95.15     23.57 o 
  21   5   5      558.74      463.62     31.73 o 
 -25   6   5        1.74      -13.81     47.17 o 
 -24   6   5       34.40      -14.65     43.92 o 
 -23   6   5        0.02      -40.67     40.67 o 
 -22   6   5       72.23       28.96     23.01 o 
 -21   6   5       41.02       60.58     21.54 o 
 -20   6   5      263.41      236.88     24.39 o 
 -19   6   5        2.40        5.87     32.12 o 
 -18   6   5      200.80      207.65     10.89 o 
 -17   6   5      234.38      240.72     18.29 o 
 -16   6   5     2371.61     2419.75     35.59 o 
 -15   6   5       30.70       26.47      6.91 o 
 -14   6   5     8289.75     8543.23     93.48 o 
 -13   6   5     1043.28     1024.35     36.63 o 
 -12   6   5      491.77      563.41     10.89 o 
 -11   6   5        8.07       23.50      5.70 o 
 -10   6   5      921.52      859.52     21.16 o 
  -9   6   5     2277.30     2340.76     28.33 o 
  -8   6   5      185.54      190.52      6.27 o 
  -7   6   5      424.29      438.01      9.73 o 
  -6   6   5     4203.84     4759.15     59.88 o 
  -5   6   5      462.31      469.27     13.82 o 
  -4   6   5       14.45       39.13     10.98 o 
  -3   6   5      662.33      622.60     11.78 o 
  -2   6   5      868.80      897.59     15.26 o 
  -1   6   5     2324.68     2404.99     34.34 o 
   0   6   5       19.25       25.67      4.60 o 
   1   6   5     1091.06     1147.53     16.24 o 
   2   6   5     5018.73     5176.39     61.02 o 
   3   6   5       65.66       59.42      6.10 o 
   4   6   5     4151.26     4410.13     52.90 o 
   5   6   5      713.63      736.86     10.64 o 
   6   6   5     1731.19     1750.83     29.76 o 
   7   6   5        1.32        6.97      6.83 o 
   8   6   5        7.55       -0.43      9.15 o 
   9   6   5     1330.12     1460.97     30.94 o 
  10   6   5      731.56      689.34     36.62 o 
  11   6   5       48.90       32.63     14.23 o 
  12   6   5      158.44      173.77     14.64 o 
  13   6   5      408.64      347.91     18.31 o 
  14   6   5       57.94       50.66     13.23 o 
  15   6   5        0.05      -11.40     19.51 o 
  16   6   5      168.10      195.98     26.02 o 
  17   6   5      262.10      295.22     30.08 o 
  18   6   5      153.47      116.28     24.41 o 
  19   6   5      665.81      704.46     38.24 o 
  20   6   5       56.52        4.90     25.21 o 
  21   6   5      212.98      196.79     36.58 o 
 -25   7   5      299.16      262.69     37.42 o 
 -24   7   5       89.24      150.44     36.58 o 
 -23   7   5       54.38       54.48     25.21 o 
 -22   7   5      391.89      413.38     25.02 o 
 -21   7   5       30.16        8.86     16.80 o 
 -20   7   5       27.56       21.53     17.15 o 
 -19   7   5       12.53       38.70     20.33 o 
 -18   7   5        0.15        1.17     10.63 o 
 -17   7   5      143.91      130.35     15.46 o 
 -16   7   5       14.23       17.62     20.74 o 
 -15   7   5      374.39      362.21     14.64 o 
 -14   7   5     3219.71     3474.86     49.34 o 
 -13   7   5      223.59      207.96     21.95 o 
 -12   7   5      988.36      967.98     15.17 o 
 -11   7   5      739.59      696.22     20.75 o 
 -10   7   5      162.64      181.70      8.13 o 
  -9   7   5       58.93       58.74      5.65 o 
  -8   7   5      205.95      191.51      6.45 o 
  -7   7   5       94.31       88.87      6.50 o 
  -6   7   5     1677.26     1644.78     23.89 o 
  -5   7   5     1932.17     1922.45     31.81 o 
  -4   7   5     7746.90     8463.47    113.16 o 
  -3   7   5      411.65      400.47     15.05 o 
  -2   7   5     2017.27     2116.50     31.39 o 
  -1   7   5      176.48      152.92     19.52 o 
   0   7   5      132.42      172.05      6.60 o 
   1   7   5      237.47      180.37      6.33 o 
   2   7   5      196.05      223.87      9.76 o 
   3   7   5     6211.05     6321.67     75.35 o 
   4   7   5      780.05      783.19     12.86 o 
   5   7   5        5.37       -1.14      7.73 o 
   6   7   5      559.92      582.64     14.24 o 
   7   7   5      707.41      743.82     17.72 o 
   8   7   5     1946.44     1891.39     34.56 o 
   9   7   5      419.50      415.75     13.51 o 
  10   7   5       10.14        6.63      8.90 o 
  11   7   5      385.99      344.17     17.71 o 
  12   7   5       10.14        7.31     41.05 o 
  13   7   5     1288.93     1229.87     33.80 o 
  14   7   5     1125.37     1036.73     39.46 o 
  15   7   5        0.10       -0.06     14.63 o 
  16   7   5       86.12      108.97     18.71 o 
  17   7   5       56.24       98.40     22.76 o 
  18   7   5      124.17      148.80     24.41 o 
  19   7   5        9.71       23.57     20.32 o 
  20   7   5        0.04       20.31     21.96 o 
 -24   8   5      128.34       94.31     27.66 o 
 -23   8   5       55.51       48.69     20.76 o 
 -22   8   5       21.32      -26.50     47.98 o 
 -21   8   5       45.66       21.33     17.90 o 
 -20   8   5      183.06      173.38     21.96 o 
 -19   8   5        0.12       12.74     27.24 o 
 -18   8   5      347.46      335.83     21.97 o 
 -17   8   5      679.55      677.11     20.75 o 
 -16   8   5        2.00       -1.25      9.73 o 
 -15   8   5      121.71       97.19      8.90 o 
 -14   8   5        6.65       -1.81     10.74 o 
 -13   8   5      695.15      672.26     18.32 o 
 -12   8   5      954.02      936.75     16.71 o 
 -11   8   5       49.48       51.12     10.58 o 
 -10   8   5      225.26      226.69     14.64 o 
  -9   8   5      127.37      173.61      7.99 o 
  -8   8   5      185.81      137.39      7.38 o 
  -7   8   5      462.71      505.08     13.02 o 
  -6   8   5      705.65      788.09     14.03 o 
  -5   8   5      215.26      172.35     17.89 o 
  -4   8   5     2998.95     3034.67     43.31 o 
  -3   8   5       25.77       28.82     16.66 o 
  -2   8   5        0.15        1.25      8.15 o 
  -1   8   5      650.06      681.91     12.95 o 
   0   8   5     1868.47     2010.27     30.25 o 
   1   8   5       74.45       31.74      5.76 o 
   2   8   5        0.04       -3.25      3.63 o 
   3   8   5      155.81      173.42      5.76 o 
   4   8   5      595.26      602.82     11.21 o 
   5   8   5       49.80       65.25      4.86 o 
   6   8   5       50.80       53.65      8.53 o 
   7   8   5        9.21       13.42      2.30 o 
   8   8   5      328.18      312.13     28.47 o 
   9   8   5     1082.83     1085.08     23.52 o 
  10   8   5      115.26      154.13     14.64 o 
  11   8   5      168.28      156.80     17.15 o 
  12   8   5      107.77       56.48     17.94 o 
  13   8   5       19.90       18.07     20.33 o 
  14   8   5      595.77      654.97     27.37 o 
  15   8   5       88.97      106.52     23.57 o 
  16   8   5       13.78      -22.76     22.76 o 
  17   8   5     1792.36     2021.50     66.77 o 
  18   8   5       48.17       43.08     30.07 o 
  19   8   5      269.42      312.28     32.53 o 
  20   8   5       63.99       69.94     29.27 o 
 -24   9   5       32.65       43.08     29.27 o 
 -23   9   5     1048.03     1067.55     43.32 o 
 -22   9   5        1.86       -6.53     18.20 o 
 -21   9   5        1.27       38.54     17.60 o 
 -20   9   5       37.20       51.11     28.45 o 
 -19   9   5      404.00      424.62     22.25 o 
 -18   9   5      160.57      168.54     13.88 o 
 -17   9   5     1435.94     1439.75     93.21 o 
 -16   9   5        1.65       -6.79     11.38 o 
 -15   9   5     5538.28     5787.91     89.05 o 
 -14   9   5        1.24      -13.01     13.01 o 
 -13   9   5      242.63      258.07      9.74 o 
 -12   9   5     4228.38     4245.19     67.37 o 
 -11   9   5      684.68      672.94     13.66 o 
 -10   9   5        8.13        7.86      7.62 o 
  -9   9   5     2832.80     3056.84     60.37 o 
  -8   9   5        0.09        5.40      8.79 o 
  -7   9   5      376.24      395.82      9.96 o 
  -6   9   5     6188.34     6828.40     85.13 o 
  -5   9   5        2.12       -8.39      8.39 o 
  -4   9   5     3576.69     3863.63     55.16 o 
  -3   9   5       39.90       20.03     17.89 o 
  -2   9   5       69.39       98.75      7.41 o 
  -1   9   5       69.22       66.41      7.41 o 
   0   9   5     4325.45     4430.22     66.24 o 
   1   9   5     1251.15     1131.88     40.71 o 
   2   9   5     1366.82     1419.65     23.51 o 
   3   9   5       42.91       62.97     10.58 o 
   4   9   5      453.47      428.05     17.09 o 
   5   9   5      130.78      100.33     14.21 o 
   6   9   5      318.75      265.57      8.63 o 
   7   9   5      165.51      161.93      9.76 o 
   8   9   5       88.62       90.32      3.46 o 
   9   9   5      913.38      887.46     44.76 o 
  10   9   5      208.97      191.32     15.62 o 
  11   9   5       22.44       -3.25     12.84 o 
  12   9   5     1127.82     1022.91     30.89 o 
  13   9   5        3.43       11.92     13.07 o 
  14   9   5      256.82      239.54     22.58 o 
  15   9   5      255.08      269.20     26.02 o 
  16   9   5      305.21      350.52     31.72 o 
  17   9   5      418.06      496.12     37.43 o 
  18   9   5      289.76      325.29     33.33 o 
  19   9   5      560.27      570.18     38.23 o 
  20   9   5       21.80      -42.28     42.28 o 
 -23  10   5       16.67        5.23     27.24 o 
 -22  10   5       98.91      107.19     20.76 o 
 -21  10   5      198.25      213.62     21.43 o 
 -20  10   5      100.49      111.23     17.46 o 
 -19  10   5      260.76      246.42     20.91 o 
 -18  10   5       40.95       20.62     20.32 o 
 -17  10   5        4.11       14.32     23.17 o 
 -16  10   5      567.01      530.03     16.57 o 
 -15  10   5       13.95        6.91     13.41 o 
 -14  10   5      187.76      134.65     10.22 o 
 -13  10   5      414.43      340.95     12.93 o 
 -12  10   5     2814.84     2967.50     45.23 o 
 -11  10   5      624.55      533.43     20.35 o 
 -10  10   5       41.58       -5.38     10.46 o 
  -9  10   5       31.34        7.64      9.29 o 
  -8  10   5      600.23      558.18     13.48 o 
  -7  10   5      838.81      828.38     15.26 o 
  -6  10   5        8.26        4.74      7.41 o 
  -5  10   5      953.31      961.78     18.99 o 
  -4  10   5     1426.87     1578.35     26.20 o 
  -3  10   5      686.63      713.20     19.93 o 
  -2  10   5       10.91       -3.31     10.58 o 
  -1  10   5      829.94      737.72     24.01 o 
   0  10   5       49.91       16.87      7.75 o 
   1  10   5       23.58       22.72     16.66 o 
   2  10   5      753.83      774.49     24.81 o 
   3  10   5       30.11       12.79      6.25 o 
   4  10   5       34.04       19.83      6.15 o 
   5  10   5     2324.23     2382.23     31.41 o 
   6  10   5     1953.97     2036.06     30.04 o 
   7  10   5      502.96      492.50     12.04 o 
   8  10   5      131.25      163.36      6.50 o 
   9  10   5       29.61       27.59      4.88 o 
  10  10   5       39.34       22.53     21.94 o 
  11  10   5      700.80      711.74     28.69 o 
  12  10   5      232.26      203.05     57.74 o 
  13  10   5      691.31      693.44     27.21 o 
  14  10   5       23.79       19.55     48.78 o 
  15  10   5      165.35      132.54     20.32 o 
  16  10   5       29.20       46.33     25.21 o 
  17  10   5        7.87       21.16     30.91 o 
  18  10   5       17.09      -14.65     30.91 o 
  19  10   5      239.17      271.63     34.97 o 
 -23  11   5      109.00       47.18     28.47 o 
 -22  11   5       45.09       82.25     24.81 o 
 -21  11   5       46.66       24.60     17.94 o 
 -20  11   5      267.52      273.26     21.43 o 
 -19  11   5      126.73      135.10     21.96 o 
 -18  11   5      801.48      771.45     28.20 o 
 -17  11   5       92.56       91.01     12.85 o 
 -16  11   5       40.15       29.68     14.23 o 
 -15  11   5        0.77       -2.97     12.30 o 
 -14  11   5      463.79      490.66     17.00 o 
 -13  11   5      422.78      390.30     14.02 o 
 -12  11   5      155.99      154.62     11.20 o 
 -11  11   5       39.73       51.51      8.57 o 
 -10  11   5     2299.54     2261.17     33.77 o 
  -9  11   5      137.83      148.21      9.48 o 
  -8  11   5        6.61       21.49      7.97 o 
  -7  11   5      121.75      141.03      8.39 o 
  -6  11   5      206.99      178.12      8.79 o 
  -5  11   5     1154.79     1168.41     22.46 o 
  -4  11   5      149.94      180.89     10.05 o 
  -3  11   5      113.48      139.62     26.44 o 
  -2  11   5      878.42     1042.47     21.56 o 
  -1  11   5      271.57      280.50     20.74 o 
   0  11   5      509.77      477.37     14.64 o 
   1  11   5      355.12      321.97     15.86 o 
   2  11   5       21.60       14.95     11.38 o 
   3  11   5      771.66      721.85     15.44 o 
   4  11   5     1304.85     1242.82     28.50 o 
   5  11   5      489.07      450.33     13.82 o 
   6  11   5      216.80      236.78      8.79 o 
   7  11   5      268.21      264.90     33.75 o 
   8  11   5      305.86      265.31      8.90 o 
   9  11   5       18.82       13.67      4.07 o 
  10  11   5        0.12       -8.93      8.93 o 
  11  11   5       80.62       66.68     15.43 o 
  12  11   5       39.23       80.59     19.91 o 
  13  11   5     1741.33     1589.44     45.36 o 
  14  11   5       58.04       45.09     22.85 o 
  15  11   5      230.52      286.25     30.08 o 
  16  11   5       13.13       13.81     26.82 o 
  17  11   5      714.58      728.06     41.49 o 
  18  11   5       62.41       74.80     29.27 o 
  19  11   5       37.88       75.64     47.17 o 
 -22  12   5      117.85      157.32     25.98 o 
 -21  12   5       24.43        0.53     19.33 o 
 -20  12   5      219.22      228.17     22.25 o 
 -19  12   5        6.38      -22.71     22.71 o 
 -18  12   5       22.79       23.23     16.69 o 
 -17  12   5     1467.21     1664.45     39.49 o 
 -16  12   5      291.13      260.68     15.19 o 
 -15  12   5       78.32       82.42     11.29 o 
 -14  12   5      759.58      763.85     83.40 o 
 -13  12   5      126.18       99.89     19.93 o 
 -12  12   5      240.17      221.78     12.12 o 
 -11  12   5       35.27       10.36     22.36 o 
 -10  12   5      701.46      707.36     16.00 o 
  -9  12   5      560.81      528.42     13.77 o 
  -8  12   5      124.13      111.74      7.97 o 
  -7  12   5      389.11      372.64     14.64 o 
  -6  12   5       48.29       61.79     10.98 o 
  -5  12   5      120.34      139.58     15.86 o 
  -4  12   5       31.89       53.71     11.78 o 
  -3  12   5      638.33      599.02     14.66 o 
  -2  12   5      260.85      275.04     12.28 o 
  -1  12   5      274.37      224.72     24.42 o 
   0  12   5       68.86       75.02     12.56 o 
   1  12   5     1622.48     1518.50     26.35 o 
   2  12   5     5879.27     5635.75    104.72 o 
   3  12   5       84.74       73.05     19.93 o 
   4  12   5      445.75      449.32     12.50 o 
   5  12   5       85.67       68.44     11.38 o 
   6  12   5     1087.20     1114.52     33.78 o 
   7  12   5       30.83       41.56     20.33 o 
   8  12   5        5.90      -23.59     23.59 o 
   9  12   5      245.12      258.48     22.77 o 
  10  12   5       80.10       60.66      5.26 o 
  11  12   5       27.09       46.87      5.49 o 
  12  12   5      280.85      261.17     24.24 o 
  13  12   5        2.72       15.28     21.10 o 
  14  12   5      243.22      253.64     47.56 o 
  15  12   5       76.13       50.43     21.96 o 
  16  12   5        0.00      -31.72     31.72 o 
  17  12   5       57.47       38.22     29.27 o 
  18  12   5       55.84       17.06     29.27 o 
 -22  13   5      151.37      195.33     57.74 o 
 -21  13   5       85.45       79.37     27.33 o 
 -20  13   5        5.86        3.00     21.47 o 
 -19  13   5       94.59      106.36     25.48 o 
 -18  13   5      335.06      330.63     24.82 o 
 -17  13   5      264.69      338.81     26.42 o 
 -16  13   5       10.77       20.70     14.02 o 
 -15  13   5       14.79       30.07     29.29 o 
 -14  13   5      652.58      648.21     18.96 o 
 -13  13   5     3030.90     3178.89     55.36 o 
 -12  13   5      176.31      141.90     11.38 o 
 -11  13   5        4.98      -11.54     11.54 o 
 -10  13   5       11.04        8.79      8.93 o 
  -9  13   5        9.10       11.30      8.20 o 
  -8  13   5       10.48        6.88     11.19 o 
  -7  13   5      453.68      478.76     14.25 o 
  -6  13   5     1112.80     1247.21     45.58 o 
  -5  13   5      943.23      997.98     58.59 o 
  -4  13   5     1937.62     1885.40     39.52 o 
  -3  13   5       38.03       61.18     25.61 o 
  -2  13   5     3243.96     3273.59     50.76 o 
  -1  13   5        4.35        5.37     11.70 o 
   0  13   5      799.37      717.66     18.43 o 
   1  13   5     1711.90     1670.92     28.62 o 
   2  13   5     3000.93     3000.45     46.15 o 
   3  13   5       54.84       42.76      8.79 o 
   4  13   5     2388.32     2381.94     38.28 o 
   5  13   5     4837.51     4953.65     70.74 o 
   6  13   5       75.30       57.42      8.57 o 
   7  13   5      562.31      586.80     20.75 o 
   8  13   5     2477.52     2517.08     39.96 o 
   9  13   5      813.81      815.07     23.75 o 
  10  13   5      416.99      459.09     29.68 o 
  11  13   5      244.17      302.25      9.90 o 
  12  13   5        0.51        7.22     16.26 o 
  13  13   5        0.00      -12.57     22.78 o 
  14  13   5       59.29       55.46     18.71 o 
  15  13   5       33.73      -31.72     31.72 o 
  16  13   5      505.41      536.02     37.43 o 
  17  13   5      507.61      501.04     46.35 o 
  18  13   5      439.47      448.97     60.20 o 
 -21  14   5       53.64       30.96     48.38 o 
 -20  14   5      228.32      253.97     22.88 o 
 -19  14   5       63.89       57.04     21.96 o 
 -18  14   5      482.21      526.26     27.46 o 
 -17  14   5        7.47       21.23     31.31 o 
 -16  14   5      344.16      368.80     21.76 o 
 -15  14   5      156.35      115.84     15.46 o 
 -14  14   5        2.49       -7.14     22.40 o 
 -13  14   5        0.79       12.67     10.67 o 
 -12  14   5       28.72       20.64     13.01 o 
 -11  14   5        0.19       -1.30     19.51 o 
 -10  14   5        5.55       18.71      9.74 o 
  -9  14   5      958.41      998.78     61.84 o 
  -8  14   5      653.03      657.92     16.91 o 
  -7  14   5      140.07      161.87     11.50 o 
  -6  14   5      798.18      718.20     21.06 o 
  -5  14   5      112.79       99.71     12.48 o 
  -4  14   5      106.46      128.53     11.57 o 
  -3  14   5     1265.05     1323.14     27.97 o 
  -2  14   5        5.23        8.71      9.95 o 
  -1  14   5     1874.55     1917.19     33.76 o 
   0  14   5        2.81        6.64     11.81 o 
   1  14   5     2968.23     2920.05     49.17 o 
   2  14   5     2351.48     2222.22     40.83 o 
   3  14   5      120.74       92.76      9.95 o 
   4  14   5     3465.99     3485.14     75.03 o 
   5  14   5       24.48       -4.73      8.20 o 
   6  14   5     1481.06     1532.46     26.72 o 
   7  14   5      673.76      626.24     16.00 o 
   8  14   5       66.78       64.67     26.02 o 
   9  14   5      308.06      249.14     28.87 o 
  10  14   5       63.36       62.67     14.63 o 
  11  14   5      363.74      361.56     14.53 o 
  12  14   5      534.33      519.62     59.38 o 
  13  14   5      800.00      786.34     60.20 o 
  14  14   5       16.16      -38.14     52.85 o 
  15  14   5       82.76       36.58     24.41 o 
  16  14   5      183.53      176.47     39.03 o 
  17  14   5      384.85      392.01     38.23 o 
 -20  15   5       98.03      146.51     40.50 o 
 -19  15   5      496.03      490.45     43.11 o 
 -18  15   5       41.64       17.71     25.70 o 
 -17  15   5       10.84       13.81     24.88 o 
 -16  15   5       26.43       25.69     31.72 o 
 -15  15   5      436.43      436.41     52.47 o 
 -14  15   5       80.17       72.85     23.57 o 
 -13  15   5      206.98      221.86     15.03 o 
 -12  15   5        2.82       20.60     11.88 o 
 -11  15   5      292.49      248.00     30.10 o 
 -10  15   5       39.53       47.19     15.46 o 
  -9  15   5      817.34      770.11     20.91 o 
  -8  15   5      547.14      432.50     23.18 o 
  -7  15   5        1.85       -5.84     11.20 o 
  -6  15   5        4.45        4.77     15.39 o 
  -5  15   5      987.30     1025.44     26.00 o 
  -4  15   5       93.73      105.55     15.86 o 
  -3  15   5     1076.69     1103.66     44.37 o 
  -2  15   5      501.29      481.68     16.62 o 
  -1  15   5      147.59      151.34     14.46 o 
   0  15   5      237.08      181.81     26.82 o 
   1  15   5     3805.66     3885.41     64.50 o 
   2  15   5     2213.47     2108.29     94.09 o 
   3  15   5      167.29      151.13     13.99 o 
   4  15   5      291.53      290.47     14.64 o 
   5  15   5      733.87      759.74     38.24 o 
   6  15   5        0.64        1.89      9.47 o 
   7  15   5        0.65        3.04     11.29 o 
   8  15   5       46.00       67.74     10.67 o 
   9  15   5       17.21        1.11     15.46 o 
  10  15   5      249.64      198.76     15.69 o 
  11  15   5        9.28       11.29     28.44 o 
  12  15   5       50.94       31.82     20.33 o 
  13  15   5     1057.04     1133.76     42.42 o 
  14  15   5      221.20      294.80     37.00 o 
  15  15   5       58.77       60.18     30.07 o 
  16  15   5        6.02       17.06     32.52 o 
 -19  16   5       81.16       14.96     29.61 o 
 -18  16   5       96.85       87.69     24.79 o 
 -17  16   5      431.51      481.68     29.78 o 
 -16  16   5       42.80       81.99     24.97 o 
 -15  16   5        1.91      -17.70     28.42 o 
 -14  16   5      243.42      301.57     47.16 o 
 -13  16   5       72.01       49.86     16.22 o 
 -12  16   5      394.42      389.87     16.21 o 
 -11  16   5      288.25      248.54     17.83 o 
 -10  16   5      332.29      333.81     17.00 o 
  -9  16   5      743.08      716.78     53.29 o 
  -8  16   5       49.35       41.84     21.54 o 
  -7  16   5      186.20      173.82     33.35 o 
  -6  16   5      897.45      812.35     22.26 o 
  -5  16   5       64.38       41.57     32.52 o 
  -4  16   5      372.91      314.55     17.36 o 
  -3  16   5      215.45      171.07     15.95 o 
  -2  16   5      285.26      224.31     28.07 o 
  -1  16   5       14.01      -14.63     20.33 o 
   0  16   5        1.32      -11.00     12.79 o 
   1  16   5      407.14      397.96     37.01 o 
   2  16   5      946.33      947.10     40.68 o 
   3  16   5        1.69      -12.94     12.94 o 
   4  16   5      192.65      181.41     15.86 o 
   5  16   5        1.70       -8.60     11.38 o 
   6  16   5       54.34       60.41     11.42 o 
   7  16   5        2.56      -10.62     23.99 o 
   8  16   5      301.00      289.52     20.74 o 
   9  16   5        2.43       19.18     15.49 o 
  10  16   5       69.11       90.59     14.07 o 
  11  16   5      481.66      459.67     18.75 o 
  12  16   5        9.90       16.15     12.16 o 
  13  16   5        0.00       -7.93     20.26 o 
  14  16   5       56.97       -1.65     39.02 o 
  15  16   5       27.01       16.26     28.46 o 
 -19  17   5       62.23       91.80     50.81 o 
 -18  17   5       35.04       17.72     28.11 o 
 -17  17   5       47.29       77.34     23.61 o 
 -16  17   5        4.70       28.13     21.65 o 
 -15  17   5      514.68      528.94     31.14 o 
 -14  17   5        8.82       23.88     23.18 o 
 -13  17   5        5.08       -7.10     32.94 o 
 -12  17   5       90.30       91.10     50.41 o 
 -11  17   5        2.03      -16.50     16.50 o 
 -10  17   5        6.48       23.72     13.89 o 
  -9  17   5      330.93      310.91     36.20 o 
  -8  17   5      378.35      371.89     20.19 o 
  -7  17   5       22.64        8.72     11.31 o 
  -6  17   5       74.23       92.80     28.47 o 
  -5  17   5      226.95      211.49     25.28 o 
  -4  17   5      967.49      961.29     26.46 o 
  -3  17   5       57.73       50.33     27.64 o 
  -2  17   5     1711.21     1726.84     36.38 o 
  -1  17   5      118.20      116.76     20.74 o 
   0  17   5      119.58       89.34     18.29 o 
   1  17   5       60.16       49.67     20.34 o 
   2  17   5        0.06       -9.71     17.48 o 
   3  17   5       81.68       65.24     23.19 o 
   4  17   5      426.07      385.55     16.02 o 
   5  17   5      119.60      133.41     18.75 o 
   6  17   5      404.61      405.82     20.98 o 
   7  17   5      386.70      409.87     28.87 o 
   8  17   5     1444.68     1444.42     38.26 o 
   9  17   5       13.43      -15.27     15.27 o 
  10  17   5       60.92       52.32     13.88 o 
  11  17   5      227.47      217.76     19.04 o 
  12  17   5      355.63      402.53     20.31 o 
  13  17   5     1311.84     1375.17     50.05 o 
  14  17   5       39.00       94.31     34.17 o 
 -17  18   5      124.90       97.82     31.55 o 
 -16  18   5       62.78       23.87     29.69 o 
 -15  18   5       37.76        0.65     38.62 o 
 -14  18   5       50.11       41.45     22.83 o 
 -13  18   5      173.15      146.67     81.31 o 
 -12  18   5      442.60      451.33     26.43 o 
 -11  18   5       17.25       14.99     18.71 o 
 -10  18   5      849.59      908.33     44.35 o 
  -9  18   5      348.18      322.64     44.74 o 
  -8  18   5        6.07      -12.83     22.87 o 
  -7  18   5        6.78       -2.28     14.39 o 
  -6  18   5        0.27        1.95     16.23 o 
  -5  18   5       53.86       51.51     16.95 o 
  -4  18   5       38.46       59.28     15.61 o 
  -3  18   5      407.80      450.89     24.89 o 
  -2  18   5      127.04       98.52     16.26 o 
  -1  18   5     1025.03     1091.28     45.98 o 
   0  18   5        2.02       14.86     13.28 o 
   1  18   5       98.85       86.68     16.54 o 
   2  18   5       41.25       31.72     18.31 o 
   3  18   5      180.48      194.70     13.88 o 
   4  18   5      260.39      264.91     18.55 o 
   5  18   5       74.51       84.43     16.66 o 
   6  18   5        0.92       22.86     14.85 o 
   7  18   5        2.83        6.08     20.01 o 
   8  18   5       20.59        4.22     45.13 o 
   9  18   5       26.55       35.06     26.42 o 
  10  18   5      180.06      160.09     18.55 o 
  11  18   5       64.49       39.62     28.47 o 
  12  18   5        6.65        3.04     22.07 o 
  13  18   5      101.05      166.73     27.87 o 
 -16  19   5        2.39       42.44     55.70 o 
 -15  19   5       13.44       36.75     30.17 o 
 -14  19   5       67.94       60.24     20.06 o 
 -13  19   5       53.33       -2.72     33.34 o 
 -12  19   5       10.74        1.52     24.88 o 
 -11  19   5       20.66       -1.99     17.99 o 
 -10  19   5       51.30       38.79     36.19 o 
  -9  19   5      260.22      308.51     65.47 o 
  -8  19   5       59.94       34.53     14.26 o 
  -7  19   5       53.27       33.87     14.60 o 
  -6  19   5        2.22      -14.40     19.52 o 
  -5  19   5       18.15       -1.68     15.74 o 
  -4  19   5       34.52       41.47     16.10 o 
  -3  19   5        0.98       24.04     17.57 o 
  -2  19   5      573.06      537.12     34.58 o 
  -1  19   5       34.57       54.04     28.46 o 
   0  19   5       14.00      -13.54     19.84 o 
   1  19   5        5.84      -13.76     13.76 o 
   2  19   5      723.47      720.06     31.80 o 
   3  19   5        4.02       19.15     47.17 o 
   4  19   5       87.78       92.17     19.77 o 
   5  19   5       44.43       34.42     20.32 o 
   6  19   5      512.64      587.37     23.56 o 
   7  19   5        9.18       25.78     16.37 o 
   8  19   5      395.82      395.95     22.39 o 
   9  19   5        0.60       23.47     18.37 o 
  10  19   5      636.85      561.22     27.92 o 
  11  19   5        1.68       24.24     32.92 o 
  12  19   5        5.28      -12.67     25.61 o 
 -15  20   5       11.62       16.55     29.24 o 
 -14  20   5       83.59      105.93     33.75 o 
 -13  20   5        9.19       83.40     43.06 o 
 -12  20   5        0.22      -22.68     31.39 o 
 -11  20   5       53.21      102.81     21.54 o 
 -10  20   5       19.22       25.97     15.16 o 
  -9  20   5       67.07       73.08     17.48 o 
  -8  20   5       31.61       59.82     25.21 o 
  -7  20   5       21.34       27.88     22.36 o 
  -6  20   5      160.11      179.03     20.74 o 
  -5  20   5      191.35      222.51     32.52 o 
  -4  20   5      343.86      332.28     32.95 o 
  -3  20   5      177.55      183.09     27.64 o 
  -2  20   5       93.35       76.27     40.25 o 
  -1  20   5        0.59       40.73     18.05 o 
   0  20   5        1.25      -21.55     28.46 o 
   1  20   5        0.46      -24.97     24.97 o 
   2  20   5      353.85      297.11     26.42 o 
   3  20   5      209.94      162.10     21.10 o 
   4  20   5      222.39      202.23     27.66 o 
   5  20   5       18.53        8.69     15.19 o 
   6  20   5      194.96      216.50     28.47 o 
   7  20   5      513.08      569.04     25.48 o 
   8  20   5       52.38       26.73     20.61 o 
   9  20   5        0.16        2.56     16.37 o 
  10  20   5       40.11       53.50     18.80 o 
 -13  21   5        0.31      -12.15     32.12 o 
 -12  21   5       33.86        8.61     25.60 o 
 -11  21   5      124.44      143.97     23.53 o 
 -10  21   5        7.85      -32.43     38.62 o 
  -9  21   5        4.33       -3.25     33.32 o 
  -8  21   5        4.13        2.20     15.16 o 
  -7  21   5        2.71        3.42     20.94 o 
  -6  21   5        0.34       20.86     19.91 o 
  -5  21   5      193.74      217.54     26.44 o 
  -4  21   5        0.18        8.71     22.32 o 
  -3  21   5       33.96       16.78     17.22 o 
  -2  21   5      423.27      511.42     72.79 o 
  -1  21   5      622.73      767.86     38.55 o 
   0  21   5        3.30      -17.55     21.00 o 
   1  21   5      205.26      274.19     23.64 o 
   2  21   5      451.80      423.79     28.57 o 
   3  21   5       67.78       60.10     20.26 o 
   4  21   5      216.49      262.97     21.82 o 
   5  21   5      267.40      282.07     32.93 o 
   6  21   5       43.22       32.87     20.48 o 
   7  21   5       12.06        8.00     18.05 o 
   8  21   5       13.35       42.99     17.86 o 
   9  21   5        1.69      -23.57     23.57 o 
 -11  22   5       98.14      138.81     42.28 o 
 -10  22   5      346.00      339.36     37.41 o 
  -9  22   5      279.98      209.76     44.31 o 
  -8  22   5        0.22       -5.68     21.14 o 
  -7  22   5      128.34       96.27     18.42 o 
  -6  22   5        2.90      -16.56     16.56 o 
  -5  22   5        5.58       47.98     26.04 o 
  -4  22   5        0.73      -13.64     18.67 o 
  -3  22   5        8.78        4.70     22.92 o 
  -2  22   5       14.26       10.93     24.06 o 
  -1  22   5       19.14       27.90     26.89 o 
   0  22   5       44.90       88.61     24.50 o 
   1  22   5      267.30      284.41     29.29 o 
   2  22   5      824.97      931.28     53.71 o 
   3  22   5      612.27      635.17     28.03 o 
   4  22   5       18.46       42.06     19.52 o 
   5  22   5       36.38       22.89     21.01 o 
   6  22   5      285.52      273.18     23.75 o 
   7  22   5       14.26        6.00     24.88 o 
  -8  23   5      991.18      959.24     85.45 o 
  -7  23   5        4.96       26.49     25.12 o 
  -6  23   5      220.38      209.63     23.73 o 
  -5  23   5        2.37      -26.42     26.42 o 
  -4  23   5      160.42      173.03     26.89 o 
  -3  23   5        0.50       -6.06     42.29 o 
  -2  23   5      102.54      146.86     71.15 o 
  -1  23   5       19.62       30.99     27.97 o 
   0  23   5      167.61      169.35     25.48 o 
   1  23   5      409.85      403.91     28.04 o 
   2  23   5      176.56      180.32     23.28 o 
   3  23   5       76.20       42.39     26.04 o 
   4  23   5        0.62       23.11     63.41 o 
 -26   0   6      169.66      189.47     33.33 o 
 -25   0   6       53.20       50.43     27.66 o 
 -24   0   6        1.31       10.56     35.77 o 
 -23   0   6       40.52      144.73     34.17 o 
 -22   0   6      572.77      527.11     27.67 o 
 -21   0   6        0.22        6.50     13.81 o 
 -20   0   6      341.20      394.47     21.16 o 
 -19   0   6      623.08      529.61     20.33 o 
 -18   0   6      730.95      766.42     21.97 o 
 -17   0   6     1049.11     1016.54     24.43 o 
 -16   0   6      386.73      418.89     16.27 o 
 -15   0   6      185.67      174.83      9.76 o 
 -14   0   6     1270.41     1302.77     25.25 o 
 -13   0   6        3.62        4.06      8.15 o 
 -12   0   6      545.42      498.76     13.02 o 
 -11   0   6      489.03      430.41     11.41 o 
 -10   0   6     4024.60     4368.52     66.22 o 
  -9   0   6     1385.50     1472.38     25.27 o 
  -8   0   6      561.42      467.98     10.57 o 
  -7   0   6      694.17      666.73     15.48 o 
  -6   0   6      870.13      929.27     18.74 o 
  -5   0   6       33.84       39.03      7.31 o 
  -4   0   6     4366.84     4246.38     68.90 o 
  -3   0   6     5051.28     4810.24     78.87 o 
  -2   0   6     6497.55     6632.69    104.66 o 
  -1   0   6     4522.29     4282.03     68.11 o 
   0   0   6      814.94     1025.35     16.29 o 
   1   0   6      520.62      458.20      8.96 o 
   2   0   6     6079.23     6128.46     98.59 o 
   3   0   6      315.53      321.34      8.15 o 
   4   0   6     9434.10     9644.24    155.06 o 
   5   0   6     3779.16     3833.84     57.23 o 
   6   0   6     2089.92     1831.25     28.54 o 
   7   0   6     3622.11     4028.13     60.45 o 
   8   0   6     2515.92     2698.36     41.59 o 
   9   0   6     1602.84     1663.25     27.71 o 
  10   0   6       27.88       30.07      4.90 o 
  11   0   6       32.60       45.53      4.90 o 
  12   0   6     5774.02     6411.06    106.27 o 
  13   0   6      139.99      114.67      6.50 o 
  14   0   6     1747.19     1820.75     41.53 o 
  15   0   6      871.27      908.88     31.74 o 
  16   0   6      349.34      380.61     17.91 o 
  17   0   6       38.36       40.67     10.56 o 
  18   0   6      266.31      303.33     15.46 o 
  19   0   6      939.48      914.50     69.18 o 
  20   0   6      257.67      148.81     46.34 o 
 -26   1   6       20.10      -41.47     41.47 o 
 -25   1   6       16.25       39.63     22.10 o 
 -24   1   6      162.90      248.73     29.31 o 
 -23   1   6       48.03       28.62     23.86 o 
 -22   1   6      213.09      221.65     14.35 o 
 -21   1   6      354.94      329.49     25.22 o 
 -20   1   6      453.36      409.58     21.97 o 
 -19   1   6       98.79       80.52      9.47 o 
 -18   1   6      138.38      108.96     13.01 o 
 -17   1   6      211.95      165.94     10.96 o 
 -16   1   6       24.59       43.47     13.01 o 
 -15   1   6       28.71       33.34      6.03 o 
 -14   1   6     1697.26     1892.08     37.49 o 
 -13   1   6       30.93       46.86      5.17 o 
 -12   1   6       17.05       44.72      5.44 o 
 -11   1   6      267.62      264.07     18.71 o 
 -10   1   6     3298.67     3765.39     40.73 o 
  -9   1   6      843.10      969.28     14.03 o 
  -8   1   6     1695.71     1676.76     30.17 o 
  -7   1   6      266.27      286.68      7.33 o 
  -6   1   6      432.94      423.39      9.76 o 
  -5   1   6      215.97      187.89      5.17 o 
  -4   1   6      366.79      408.99      7.75 o 
  -3   1   6      699.31      661.95      9.48 o 
  -2   1   6      121.25       66.23      3.72 o 
  -1   1   6      597.62      577.80      7.99 o 
   0   1   6       47.80       43.98      4.48 o 
   1   1   6     2196.18     2134.31     24.16 o 
   2   1   6      674.50      725.76      9.48 o 
   3   1   6     2330.47     2423.21     29.42 o 
   4   1   6     1646.70     1783.91     22.48 o 
   5   1   6       10.76       14.52      2.30 o 
   6   1   6      530.48      533.03     15.87 o 
   7   1   6      317.62      262.92      4.86 o 
   8   1   6     2875.00     3112.72     34.29 o 
   9   1   6       59.72       75.81      3.65 o 
  10   1   6       35.04       30.80      2.54 o 
  11   1   6       90.44       88.47      3.12 o 
  12   1   6     1627.82     1626.71     28.49 o 
  13   1   6     1159.38     1153.85     16.39 o 
  14   1   6      602.38      609.82     24.82 o 
  15   1   6       32.63       10.23     19.11 o 
  16   1   6      106.97      112.92     14.02 o 
  17   1   6      143.95      122.63     13.56 o 
  18   1   6       31.46       36.58     12.62 o 
  19   1   6      602.11      655.63     30.93 o 
  20   1   6      206.44      134.19     60.99 o 
 -26   2   6        0.62       -7.31     43.08 o 
 -25   2   6      181.64      255.33     46.34 o 
 -24   2   6        0.17      -22.76     26.02 o 
 -23   2   6      978.74      941.28     70.79 o 
 -22   2   6       62.39       41.88     12.07 o 
 -21   2   6      593.11      557.45     36.21 o 
 -20   2   6      144.49      135.86     13.83 o 
 -19   2   6      326.86      258.76     12.66 o 
 -18   2   6     1075.96      958.41     17.99 o 
 -17   2   6      110.04       75.45     18.29 o 
 -16   2   6      101.99      133.53      8.79 o 
 -15   2   6     1062.43     1099.35     18.73 o 
 -14   2   6      129.70      148.86      6.33 o 
 -13   2   6      127.94      153.41      6.90 o 
 -12   2   6     1241.14     1305.83     17.85 o 
 -11   2   6      645.05      666.93     10.94 o 
 -10   2   6       10.15        6.72      4.29 o 
  -9   2   6     1255.37     1091.08     14.84 o 
  -8   2   6     2156.63     2353.78     27.88 o 
  -7   2   6       20.52        7.82      5.28 o 
  -6   2   6      810.46      692.39     10.65 o 
  -5   2   6      295.71      235.11     10.58 o 
  -4   2   6     8418.35     8827.75    106.96 o 
  -3   2   6     1850.30     1708.63     21.33 o 
  -2   2   6      837.51      746.68     12.63 o 
  -1   2   6     2983.38     2940.12     32.71 o 
   0   2   6     1757.00     1902.30     21.83 o 
   1   2   6     2565.29     2503.98     29.71 o 
   2   2   6      393.85      396.89      9.36 o 
   3   2   6     2193.86     2189.72     26.83 o 
   4   2   6     2076.87     2144.20     26.01 o 
   5   2   6      307.27      295.15      7.42 o 
   6   2   6      757.06      721.08     12.50 o 
   7   2   6       20.78        2.59      7.73 o 
   8   2   6     1006.15     1054.71     17.96 o 
   9   2   6      537.52      607.29     12.12 o 
  10   2   6       99.86      101.14      9.76 o 
  11   2   6       20.62       32.62      7.37 o 
  12   2   6      860.15      814.97     19.93 o 
  13   2   6      155.66      147.34     28.05 o 
  14   2   6     1620.14     1630.43     36.83 o 
  15   2   6        0.11        7.07     23.57 o 
  16   2   6      998.04     1041.12     34.13 o 
  17   2   6       12.19      -12.20     12.20 o 
  18   2   6       93.62       91.06     17.91 o 
  19   2   6       97.30      114.67     21.16 o 
  20   2   6        0.15       30.91     15.46 o 
 -26   3   6        5.65       17.90     32.52 o 
 -25   3   6      530.95      636.87     47.99 o 
 -24   3   6        0.12      -25.21     27.66 o 
 -23   3   6      216.91      154.82     24.81 o 
 -22   3   6       80.64       88.19     26.28 o 
 -21   3   6      159.87      175.61     17.54 o 
 -20   3   6       54.45       50.60     14.63 o 
 -19   3   6       26.55       17.15     14.63 o 
 -18   3   6      121.15      107.28     11.46 o 
 -17   3   6      246.44      308.41      9.73 o 
 -16   3   6      243.87      209.20      8.90 o 
 -15   3   6      320.92      323.75     15.86 o 
 -14   3   6       18.60       19.16      6.91 o 
 -13   3   6      677.40      686.81     11.79 o 
 -12   3   6      376.94      371.00     10.56 o 
 -11   3   6     1833.49     1903.11     25.35 o 
 -10   3   6       63.35       49.66      5.66 o 
  -9   3   6      101.04       78.83      6.03 o 
  -8   3   6       17.04       28.28      8.13 o 
  -7   3   6      168.66      196.31      5.44 o 
  -6   3   6     9221.58     9717.50    108.35 o 
  -5   3   6       19.29       12.85      4.29 o 
  -4   3   6     2106.36     2072.75     29.15 o 
  -3   3   6     1192.69     1218.39     18.44 o 
  -2   3   6     2344.32     2549.99     33.12 o 
  -1   3   6       56.21       38.00      6.08 o 
   0   3   6      439.71      453.18      6.83 o 
   1   3   6       68.68       58.39      3.12 o 
   2   3   6     3327.74     3573.34     45.40 o 
   3   3   6      813.10      880.61     14.25 o 
   4   3   6     5703.02     5845.78     80.57 o 
   5   3   6      421.96      432.93     23.60 o 
   6   3   6       59.94       38.22      6.60 o 
   7   3   6        0.39       -1.94     17.08 o 
   8   3   6      514.01      502.96     15.87 o 
   9   3   6       28.86       23.62      6.63 o 
  10   3   6        1.96        6.91      6.63 o 
  11   3   6      791.82      778.82     17.37 o 
  12   3   6      218.43      197.33     10.09 o 
  13   3   6      167.39      138.98     15.44 o 
  14   3   6       69.49       91.35     10.63 o 
  15   3   6      559.40      575.92     29.28 o 
  16   3   6       93.49       76.44     17.06 o 
  17   3   6      286.36      298.47     26.02 o 
  18   3   6       57.10       69.13     19.51 o 
  19   3   6      445.03      472.55     31.73 o 
  20   3   6       90.76       87.81     21.16 o 
 -26   4   6        1.91      -43.08     43.08 o 
 -25   4   6       92.03       78.05     46.33 o 
 -24   4   6        0.04        5.70     39.02 o 
 -23   4   6      152.40      168.40     23.82 o 
 -22   4   6      423.56      415.63     26.75 o 
 -21   4   6      189.50      141.80     32.52 o 
 -20   4   6       25.17       20.52     12.69 o 
 -19   4   6      587.78      606.54     18.75 o 
 -18   4   6      637.79      550.22     16.38 o 
 -17   4   6       60.39       46.07      9.20 o 
 -16   4   6      537.26      588.70     22.37 o 
 -15   4   6        8.40        9.44      7.97 o 
 -14   4   6      549.41      650.07     11.35 o 
 -13   4   6      317.77      265.45      7.62 o 
 -12   4   6     1870.03     1750.46     22.71 o 
 -11   4   6       17.57       14.63      5.17 o 
 -10   4   6     4904.30     5082.25     57.07 o 
  -9   4   6      374.81      388.54      7.75 o 
  -8   4   6      603.14      664.54     10.31 o 
  -7   4   6      439.45      391.22      6.83 o 
  -6   4   6      500.45      498.03      9.39 o 
  -5   4   6      233.43      184.78      6.33 o 
  -4   4   6      118.60       93.54      8.95 o 
  -3   4   6      109.58      104.80      8.13 o 
  -2   4   6     5309.42     5469.62     68.47 o 
  -1   4   6       62.39       60.19      3.44 o 
   0   4   6    27429.13    29127.18    320.40 o 
   1   4   6       15.47       19.85      2.91 o 
   2   4   6     1295.28     1126.17     15.92 o 
   3   4   6     6780.43     7479.64     92.13 o 
   4   4   6       54.77       62.79      6.10 o 
   5   4   6     1184.41     1183.57     26.46 o 
   6   4   6      611.96      593.02     25.63 o 
   7   4   6     2616.85     2927.70     41.73 o 
   8   4   6        6.96        9.64      6.01 o 
   9   4   6      523.47      553.29     12.70 o 
  10   4   6     1019.88     1062.48     19.79 o 
  11   4   6      397.96      418.99     13.80 o 
  12   4   6      927.33      883.77     21.20 o 
  13   4   6      596.31      604.65     17.98 o 
  14   4   6      252.65      277.31     22.77 o 
  15   4   6     1311.77     1328.34     46.38 o 
  16   4   6      328.17      364.34     24.41 o 
  17   4   6      106.37      123.58     20.32 o 
  18   4   6      129.53      156.14     21.96 o 
  19   4   6       12.40       17.90     20.32 o 
  20   4   6       10.06       37.42     21.96 o 
 -25   5   6      165.03      211.44     34.17 o 
 -24   5   6        0.79       -4.90     28.46 o 
 -23   5   6      102.26       93.98     25.19 o 
 -22   5   6       21.28        3.69     26.74 o 
 -21   5   6        0.25      -20.57     20.57 o 
 -20   5   6      193.21      190.19     16.56 o 
 -19   5   6      203.09      195.17     13.23 o 
 -18   5   6      313.55      282.06     12.07 o 
 -17   5   6      118.60       91.65      9.15 o 
 -16   5   6       40.81       23.08      9.35 o 
 -15   5   6       52.57       32.91      7.37 o 
 -14   5   6     1853.18     1894.25     23.65 o 
 -13   5   6       11.66       12.08     16.26 o 
 -12   5   6      290.58      267.80      7.75 o 
 -11   5   6       31.22       48.71      5.44 o 
 -10   5   6      260.46      214.25      6.09 o 
  -9   5   6       85.59       72.50      4.29 o 
  -8   5   6        6.44       -7.33      7.33 o 
  -7   5   6      642.79      658.70     11.28 o 
  -6   5   6     4829.70     4748.84     59.79 o 
  -5   5   6     1162.90     1167.38     17.02 o 
  -4   5   6     1107.54     1239.21     23.63 o 
  -3   5   6       70.96       81.88     16.26 o 
  -2   5   6    18432.17    19887.96    239.23 o 
  -1   5   6     2821.42     2706.55     35.24 o 
   0   5   6     5273.63     5424.05     66.07 o 
   1   5   6     2540.77     2675.47     32.89 o 
   2   5   6      619.66      609.89      9.49 o 
   3   5   6      195.45      192.22      4.88 o 
   4   5   6       70.22       55.76     11.38 o 
   5   5   6      667.89      734.03     16.00 o 
   6   5   6     1852.11     1908.66     30.22 o 
   7   5   6      943.06      997.59     18.65 o 
   8   5   6     1911.55     1912.22     31.21 o 
   9   5   6       78.79       43.25      7.51 o 
  10   5   6      425.03      407.29     31.73 o 
  11   5   6      125.73      111.36     13.01 o 
  12   5   6      355.25      313.51     22.37 o 
  13   5   6      905.46      829.73     24.43 o 
  14   5   6       24.25        7.31     19.51 o 
  15   5   6       19.64      -13.81     17.90 o 
  16   5   6       53.71       39.02     22.76 o 
  17   5   6      265.64      231.77     23.57 o 
  18   5   6        0.00      -19.51     19.51 o 
  19   5   6       11.19      -13.01     19.51 o 
  20   5   6        3.12       -8.95     18.71 o 
 -25   6   6      201.49      250.47     39.83 o 
 -24   6   6       29.28        8.15     28.46 o 
 -23   6   6      143.22      172.74     24.71 o 
 -22   6   6        9.51       30.82     19.52 o 
 -21   6   6      123.54      134.26     39.05 o 
 -20   6   6      262.85      191.85     13.39 o 
 -19   6   6       10.03      -12.76     21.96 o 
 -18   6   6      872.68      823.13     56.15 o 
 -17   6   6      515.99      504.70     14.02 o 
 -16   6   6        8.11       -7.19      9.47 o 
 -15   6   6     1330.42     1282.54     23.62 o 
 -14   6   6     2399.80     2446.48     31.56 o 
 -13   6   6     1209.42     1254.76     18.71 o 
 -12   6   6      323.10      319.09      7.99 o 
 -11   6   6       31.29       33.66      9.34 o 
 -10   6   6      933.42      988.43     14.60 o 
  -9   6   6     1072.26     1104.62     16.56 o 
  -8   6   6     3250.44     3529.47     44.14 o 
  -7   6   6       93.40       72.58      5.02 o 
  -6   6   6      594.98      581.41     10.35 o 
  -5   6   6      196.06      188.95      8.94 o 
  -4   6   6       26.50       49.48     10.16 o 
  -3   6   6      777.93      854.62     15.55 o 
  -2   6   6        1.35        0.59      6.91 o 
  -1   6   6      274.99      235.04     10.16 o 
   0   6   6     5420.85     6104.77     76.53 o 
   1   6   6     1017.61      972.92     14.28 o 
   2   6   6     1850.63     1955.49     29.34 o 
   3   6   6     1732.38     1822.60     29.74 o 
   4   6   6     1139.72     1090.40     14.93 o 
   5   6   6      158.82      175.29     10.96 o 
   6   6   6       32.44       28.88     10.18 o 
   7   6   6     2482.05     2507.03     42.81 o 
   8   6   6      145.04      171.90     19.92 o 
   9   6   6       36.94       19.79     16.26 o 
  10   6   6      591.60      581.50     16.38 o 
  11   6   6     2955.79     3016.21     55.52 o 
  12   6   6       17.50        2.94     11.20 o 
  13   6   6      171.34      148.67     17.49 o 
  14   6   6      317.68      306.60     25.22 o 
  15   6   6      954.41     1053.74     41.50 o 
  16   6   6        0.02       -5.70     19.51 o 
  17   6   6       46.30       37.42     21.96 o 
  18   6   6       69.24       60.99     23.57 o 
  19   6   6      151.98      204.93     27.66 o 
  20   6   6        6.00       -6.50     21.16 o 
 -25   7   6        8.39       11.40     47.17 o 
 -24   7   6        5.32       30.91     45.53 o 
 -23   7   6      139.45      166.01     72.37 o 
 -22   7   6      201.41      195.29     23.59 o 
 -21   7   6       38.72       37.82     23.59 o 
 -20   7   6      372.02      403.61     17.86 o 
 -19   7   6      198.84      162.41     11.72 o 
 -18   7   6      563.43      606.23     33.36 o 
 -17   7   6      567.28      553.87     15.24 o 
 -16   7   6     1995.92     1938.17     30.55 o 
 -15   7   6     1489.95     1450.48     22.47 o 
 -14   7   6        0.28       -0.80      8.13 o 
 -13   7   6        0.47       -4.35      7.99 o 
 -12   7   6        5.50       -0.64     14.23 o 
 -11   7   6      144.38      145.49     14.23 o 
 -10   7   6      736.23      790.90     27.26 o 
  -9   7   6      845.49      918.00     39.89 o 
  -8   7   6     1464.68     1691.03     38.71 o 
  -7   7   6        1.06       -7.47      7.47 o 
  -6   7   6      912.08      896.82     23.21 o 
  -5   7   6       57.74       87.50      5.30 o 
  -4   7   6       91.72       95.73      9.36 o 
  -3   7   6        1.76        5.01      5.44 o 
  -2   7   6     1837.20     1988.23     30.54 o 
  -1   7   6     7031.72     7174.89     96.11 o 
   0   7   6     4344.65     4477.92     57.36 o 
   1   7   6      748.06      717.97     11.73 o 
   2   7   6      290.70      333.38     16.27 o 
   3   7   6      199.59      225.82      7.41 o 
   4   7   6     3410.10     3262.41     54.30 o 
   5   7   6      692.66      646.69     16.27 o 
   6   7   6      380.59      402.30     30.91 o 
   7   7   6        0.47       11.82      8.33 o 
   8   7   6      344.94      356.02     13.41 o 
   9   7   6      560.02      601.09     37.02 o 
  10   7   6       14.11       30.47     17.48 o 
  11   7   6     1516.98     1472.60     47.22 o 
  12   7   6      651.05      614.99     24.52 o 
  13   7   6      509.50      455.99     28.46 o 
  14   7   6       52.27       39.02     20.32 o 
  15   7   6        3.28      -20.31     20.31 o 
  16   7   6      328.73      346.47     30.08 o 
  17   7   6       72.91       47.17     29.27 o 
  18   7   6        4.17       -3.25     16.26 o 
  19   7   6      211.26      229.31     29.27 o 
  20   7   6        5.31       17.90     35.77 o 
 -24   8   6       40.78      -28.46     43.08 o 
 -23   8   6      333.27      386.37     29.91 o 
 -22   8   6        0.80      -13.67     25.36 o 
 -21   8   6        0.02       -3.84     24.79 o 
 -20   8   6       69.87       52.67     15.59 o 
 -19   8   6      777.38      822.69     92.33 o 
 -18   8   6      721.97      756.06     18.68 o 
 -17   8   6       82.56       66.07     16.26 o 
 -16   8   6        9.37       -3.96      9.00 o 
 -15   8   6     1006.32     1014.24     19.46 o 
 -14   8   6     7960.24     8638.24    109.18 o 
 -13   8   6      132.55      135.36      7.97 o 
 -12   8   6     2652.56     2661.67     35.26 o 
 -11   8   6       10.21       20.51      8.95 o 
 -10   8   6        1.42       18.77      6.72 o 
  -9   8   6       77.55       71.55      6.15 o 
  -8   8   6     1387.93     1283.80     31.77 o 
  -7   8   6     2219.20     2417.81     33.27 o 
  -6   8   6       94.02      137.55      7.33 o 
  -5   8   6       89.32      107.40     19.92 o 
  -4   8   6       30.21       30.84      6.03 o 
  -3   8   6      444.19      396.78     13.84 o 
  -2   8   6      959.64      974.92     17.56 o 
  -1   8   6       43.33       23.83      6.33 o 
   0   8   6     4229.63     4362.92     67.87 o 
   1   8   6       89.90      101.11      5.26 o 
   2   8   6        4.81        9.87      5.28 o 
   3   8   6      260.34      269.94     11.79 o 
   4   8   6      301.50      284.94      7.99 o 
   5   8   6        1.33       -4.06      7.31 o 
   6   8   6     1654.09     1682.23     22.12 o 
   7   8   6      231.33      200.78     11.50 o 
   8   8   6        0.24       -0.42      9.20 o 
   9   8   6       30.32       10.95     14.63 o 
  10   8   6      359.79      339.54     31.32 o 
  11   8   6        5.33       17.90     16.90 o 
  12   8   6      218.24      206.99     15.43 o 
  13   8   6      500.44      479.68     21.65 o 
  14   8   6        3.01       30.91     20.31 o 
  15   8   6        8.14        0.80     22.76 o 
  16   8   6       19.32       68.29     29.27 o 
  17   8   6        0.06      -25.21     25.21 o 
  18   8   6       11.42       17.90     25.21 o 
  19   8   6      185.70      230.95     29.27 o 
 -24   9   6      319.00      366.78     37.42 o 
 -23   9   6      343.88      387.63     31.02 o 
 -22   9   6     1054.77     1259.42     47.57 o 
 -21   9   6       59.96       10.59     29.67 o 
 -20   9   6       64.10       47.24     21.96 o 
 -19   9   6       63.39       60.21     12.04 o 
 -18   9   6       74.70       77.73     14.65 o 
 -17   9   6       38.77       20.12      9.00 o 
 -16   9   6        6.91      -12.81     14.23 o 
 -15   9   6       39.73       19.27     21.94 o 
 -14   9   6      777.02      759.52     19.71 o 
 -13   9   6        1.12      -24.39     24.39 o 
 -12   9   6      798.40      793.45     28.49 o 
 -11   9   6      346.35      305.93     10.68 o 
 -10   9   6      341.23      341.55     13.41 o 
  -9   9   6        1.54      -11.34     11.34 o 
  -8   9   6       37.85       27.28     10.18 o 
  -7   9   6      895.08      929.60     24.82 o 
  -6   9   6      574.88      658.47     13.48 o 
  -5   9   6     1284.56     1266.16     21.59 o 
  -4   9   6      457.46      524.47     13.80 o 
  -3   9   6      201.31      231.12      8.33 o 
  -2   9   6     1197.17     1113.46     21.99 o 
  -1   9   6      741.02      786.79     16.08 o 
   0   9   6     1675.40     1565.72     28.52 o 
   1   9   6       84.56       80.92     12.61 o 
   2   9   6        0.57       -2.46      4.88 o 
   3   9   6        2.45       12.68      4.86 o 
   4   9   6        6.44        9.80      4.86 o 
   5   9   6     1509.29     1442.90     22.26 o 
   6   9   6      185.04      206.76      5.85 o 
   7   9   6       42.22       45.16      2.30 o 
   8   9   6      683.87      703.94     20.07 o 
   9   9   6     1297.02     1144.27     29.30 o 
  10   9   6      381.76      302.45     18.88 o 
  11   9   6       41.24       34.04     14.24 o 
  12   9   6      142.92      150.42     16.10 o 
  13   9   6     1502.39     1543.88     40.48 o 
  14   9   6       41.44       19.51     26.82 o 
  15   9   6      468.27      455.50     33.33 o 
  16   9   6       45.65       61.79     29.27 o 
  17   9   6        7.33        4.06     27.66 o 
  18   9   6        8.28       -2.45     28.46 o 
  19   9   6      221.19      228.51     32.52 o 
 -24  10   6        0.27      -46.33     50.42 o 
 -23  10   6       35.66       69.75     45.13 o 
 -22  10   6       61.07       53.16     25.93 o 
 -21  10   6       16.20       22.60     23.96 o 
 -20  10   6       15.76      -14.10     34.16 o 
 -19  10   6      830.01      821.16     26.98 o 
 -18  10   6      628.47      600.00     37.42 o 
 -17  10   6      979.17     1035.90     63.06 o 
 -16  10   6      240.91      249.33     13.39 o 
 -15  10   6        1.25       -9.67     14.34 o 
 -14  10   6     2148.76     2091.84     55.39 o 
 -13  10   6     3646.80     3704.85     60.37 o 
 -12  10   6     3168.66     3165.80     49.53 o 
 -11  10   6      876.41      883.42     33.37 o 
 -10  10   6     2389.10     2336.74     35.38 o 
  -9  10   6      490.48      459.09     32.13 o 
  -8  10   6     2347.51     2400.55     34.00 o 
  -7  10   6      794.11      683.14     19.13 o 
  -6  10   6      335.42      330.79     10.35 o 
  -5  10   6       42.11       41.91      7.75 o 
  -4  10   6      828.15      830.62     19.53 o 
  -3  10   6      587.49      651.90     17.50 o 
  -2  10   6      755.13      756.20     17.90 o 
  -1  10   6      377.03      363.68     10.64 o 
   0  10   6     4020.36     4019.46     73.11 o 
   1  10   6     1365.72     1374.86     23.03 o 
   2  10   6     1390.68     1429.61     22.02 o 
   3  10   6     1313.27     1283.49     48.85 o 
   4  10   6      330.00      293.40      7.75 o 
   5  10   6      162.04      141.43      7.41 o 
   6  10   6     1076.21     1090.45     39.47 o 
   7  10   6       12.16       12.20      4.07 o 
   8  10   6        0.03       -1.44      3.25 o 
   9  10   6      596.43      599.61     23.06 o 
  10  10   6      363.94      344.32     19.26 o 
  11  10   6      368.14      338.94     29.70 o 
  12  10   6      216.98      167.55     24.80 o 
  13  10   6     1127.88     1018.72     71.62 o 
  14  10   6       17.09       11.40     21.96 o 
  15  10   6      217.47      227.71     27.66 o 
  16  10   6      116.91      129.28     33.33 o 
  17  10   6       87.69       94.31     28.47 o 
  18  10   6      256.85      297.66     33.33 o 
  19  10   6        4.69      -43.08     43.08 o 
 -23  11   6        0.80      -28.87     28.87 o 
 -22  11   6        0.19       13.42     20.11 o 
 -21  11   6      131.47      128.82     20.39 o 
 -20  11   6       99.27       81.21     31.72 o 
 -19  11   6       11.54      -16.50     16.50 o 
 -18  11   6      404.08      445.84     25.20 o 
 -17  11   6       66.43       48.61     11.46 o 
 -16  11   6      850.18      773.22     45.18 o 
 -15  11   6      362.74      355.90     28.05 o 
 -14  11   6      521.78      534.98     22.79 o 
 -13  11   6      215.69      190.98     10.74 o 
 -12  11   6     1005.10      997.49     22.48 o 
 -11  11   6        0.05       14.63      8.63 o 
 -10  11   6      951.95      925.41     20.03 o 
  -9  11   6      154.11      151.75      9.18 o 
  -8  11   6      112.30      128.52      8.25 o 
  -7  11   6      998.36      996.18     67.56 o 
  -6  11   6        1.27      -17.08     17.08 o 
  -5  11   6       34.47       45.86      8.33 o 
  -4  11   6      331.02      306.20     11.78 o 
  -3  11   6     1459.52     1378.29     25.05 o 
  -2  11   6       91.35       69.72      7.99 o 
  -1  11   6     1826.62     1920.28     69.25 o 
   0  11   6     1430.11     1520.19     28.17 o 
   1  11   6     1450.61     1514.10     27.98 o 
   2  11   6      250.45      203.40     13.01 o 
   3  11   6      260.15      269.16      9.95 o 
   4  11   6      242.14      236.45      8.90 o 
   5  11   6      924.36      958.94     16.97 o 
   6  11   6     1507.17     1447.81     24.82 o 
   7  11   6      202.48      203.92      9.36 o 
   8  11   6      126.00      142.42      5.66 o 
   9  11   6       92.78      138.80     15.82 o 
  10  11   6      917.49      848.18     31.41 o 
  11  11   6      176.95      173.34     59.77 o 
  12  11   6      208.94      203.68     22.11 o 
  13  11   6       74.81       42.22     19.68 o 
  14  11   6      205.05      145.55     23.57 o 
  15  11   6      102.57      166.70     27.66 o 
  16  11   6      215.09      294.40     33.33 o 
  17  11   6      186.43      171.57     31.72 o 
  18  11   6      184.66      287.89     49.59 o 
 -23  12   6      132.41       52.04     42.28 o 
 -22  12   6       82.69      133.60     30.09 o 
 -21  12   6      265.25      249.93     24.82 o 
 -20  12   6        5.41       -3.39     35.37 o 
 -19  12   6        4.00      -12.53     28.06 o 
 -18  12   6       42.89       59.29     24.81 o 
 -17  12   6       49.64       13.50     21.14 o 
 -16  12   6        1.26        0.62     13.23 o 
 -15  12   6       99.11      115.60     13.19 o 
 -14  12   6      292.53      278.57     13.67 o 
 -13  12   6     1765.02     1852.58     61.08 o 
 -12  12   6      520.40      550.79     34.96 o 
 -11  12   6      246.71      263.96     13.44 o 
 -10  12   6        6.97       13.71      7.80 o 
  -9  12   6     2083.83     2135.86     42.76 o 
  -8  12   6      716.35      723.14     52.89 o 
  -7  12   6      192.18      258.37     10.94 o 
  -6  12   6        1.85        5.56     13.01 o 
  -5  12   6     2783.74     2956.32     68.08 o 
  -4  12   6       50.09       36.74     10.53 o 
  -3  12   6     1311.36     1324.92     24.74 o 
  -2  12   6      120.39      113.69     10.36 o 
  -1  12   6      694.93      675.75     15.82 o 
   0  12   6     5521.44     5538.19     87.03 o 
   1  12   6      701.92      695.27     16.10 o 
   2  12   6     1951.09     1887.79     31.03 o 
   3  12   6      979.17      984.12     19.79 o 
   4  12   6      834.27      840.83     17.72 o 
   5  12   6      286.29      293.66     10.16 o 
   6  12   6      775.54      824.46     15.82 o 
   7  12   6       34.34       34.61      8.39 o 
   8  12   6      515.31      457.21     21.97 o 
   9  12   6      415.34      448.15     11.78 o 
  10  12   6      359.44      300.79     27.25 o 
  11  12   6      736.08      731.11     32.00 o 
  12  12   6        0.03      -11.00     16.26 o 
  13  12   6      390.62      386.46     23.02 o 
  14  12   6      409.66      407.49     33.33 o 
  15  12   6       96.39      142.29     36.58 o 
  16  12   6     1027.01     1040.69     50.46 o 
  17  12   6      269.45      291.96     35.78 o 
 -22  13   6        9.50      -50.42     58.53 o 
 -21  13   6      618.28      675.01     55.31 o 
 -20  13   6       24.88       25.80     19.68 o 
 -19  13   6       33.75       30.33     23.99 o 
 -18  13   6       41.06       46.11     47.98 o 
 -17  13   6      144.85      171.23     16.94 o 
 -16  13   6       90.27       86.12     11.54 o 
 -15  13   6      609.11      623.23     19.55 o 
 -14  13   6      112.73       85.35     12.35 o 
 -13  13   6      234.27      212.69     11.72 o 
 -12  13   6       94.94       86.70     10.74 o 
 -11  13   6       24.22       -1.80     11.38 o 
 -10  13   6     2233.97     2169.44     38.55 o 
  -9  13   6      133.12      139.32     10.74 o 
  -8  13   6        5.33       25.54     10.16 o 
  -7  13   6       80.80      123.33     14.63 o 
  -6  13   6        7.87        6.50     11.40 o 
  -5  13   6      280.84      251.66     13.29 o 
  -4  13   6     4386.96     4445.68     64.96 o 
  -3  13   6      633.63      688.24     18.12 o 
  -2  13   6     7633.89     8062.45    113.55 o 
  -1  13   6      155.13      138.13     12.27 o 
   0  13   6     5384.74     5464.01     79.21 o 
   1  13   6      129.26       90.52     10.56 o 
   2  13   6      123.45      118.97     33.35 o 
   3  13   6     4095.25     4276.27     62.30 o 
   4  13   6     1396.27     1356.69     50.89 o 
   5  13   6      442.80      425.60     13.43 o 
   6  13   6        5.38       -6.25      6.25 o 
   7  13   6      623.62      656.59     17.48 o 
   8  13   6        0.01       14.78     28.44 o 
   9  13   6       65.09       88.00      7.73 o 
  10  13   6      141.03      142.50      7.00 o 
  11  13   6     1775.84     1870.97     49.67 o 
  12  13   6      150.27      172.08     23.17 o 
  13  13   6       29.51      -23.44     23.44 o 
  14  13   6      195.50      191.93     34.97 o 
  15  13   6      408.32      398.53     33.33 o 
  16  13   6       95.13       59.34     36.58 o 
  17  13   6      888.36      823.32     48.00 o 
 -21  14   6      264.92      268.45     32.15 o 
 -20  14   6       14.78       -9.36     25.57 o 
 -19  14   6      312.69      377.77     52.06 o 
 -18  14   6      217.89      253.55     23.17 o 
 -17  14   6      102.06       78.37     19.33 o 
 -16  14   6       15.69        6.89     16.66 o 
 -15  14   6      837.85      838.73     66.30 o 
 -14  14   6     1315.25     1284.31     61.85 o 
 -13  14   6        2.82       -6.14     19.53 o 
 -12  14   6     1055.35     1011.33     24.63 o 
 -11  14   6      672.68      695.24     20.75 o 
 -10  14   6      157.08      152.25     19.51 o 
  -9  14   6      119.69       64.17     10.89 o 
  -8  14   6      259.32      295.02     13.07 o 
  -7  14   6      914.98      895.01     19.85 o 
  -6  14   6      526.58      569.66     18.35 o 
  -5  14   6        9.69       -9.97     11.77 o 
  -4  14   6       15.28       33.26     12.92 o 
  -3  14   6       23.53        0.52     10.74 o 
  -2  14   6      151.46      172.61     16.07 o 
  -1  14   6     3867.14     4058.98     74.11 o 
   0  14   6     1482.10     1366.62     34.59 o 
   1  14   6     5585.22     5577.86     88.36 o 
   2  14   6     2960.76     2955.04     50.89 o 
   3  14   6        2.26       -2.84     12.20 o 
   4  14   6      278.04      259.70     12.36 o 
   5  14   6     1399.82     1417.96     25.89 o 
   6  14   6       76.33       77.53      9.18 o 
   7  14   6      105.08      165.01     21.14 o 
   8  14   6       32.96       36.84     24.39 o 
   9  14   6      432.79      493.56     18.31 o 
  10  14   6      536.26      491.72     16.95 o 
  11  14   6      128.79      110.19     54.06 o 
  12  14   6       57.21       50.41     27.64 o 
  13  14   6       53.12       81.44     25.98 o 
  14  14   6       22.91       47.17     28.46 o 
  15  14   6       67.22      122.77     30.91 o 
  16  14   6       17.61       32.52     30.91 o 
 -20  15   6      152.05      141.74     76.45 o 
 -19  15   6       98.83      113.93     40.76 o 
 -18  15   6      131.47      186.72     81.73 o 
 -17  15   6        1.49       14.04     20.16 o 
 -16  15   6        5.17       53.05     31.72 o 
 -15  15   6      399.17      416.04     20.74 o 
 -14  15   6       41.92        9.27     23.99 o 
 -13  15   6      103.36       77.21     28.06 o 
 -12  15   6        6.69      -19.74     19.74 o 
 -11  15   6      371.00      324.70     22.79 o 
 -10  15   6       19.98       18.71     11.88 o 
  -9  15   6      698.67      657.46     27.66 o 
  -8  15   6        4.39       11.42     10.53 o 
  -7  15   6      695.59      696.74     18.31 o 
  -6  15   6      767.27      667.66     20.49 o 
  -5  15   6      183.99      167.57     16.66 o 
  -4  15   6      167.42      134.96     31.30 o 
  -3  15   6     1553.12     1572.93     91.60 o 
  -2  15   6      344.06      289.14     16.81 o 
  -1  15   6     1494.54     1510.86     32.46 o 
   0  15   6     1123.54     1152.03     35.00 o 
   1  15   6     1158.20     1036.48     44.77 o 
   2  15   6      748.79      704.80     19.87 o 
   3  15   6      175.13      159.83     10.64 o 
   4  15   6     1136.94     1086.73     37.43 o 
   5  15   6      303.62      287.36     15.39 o 
   6  15   6      227.91      267.15     13.39 o 
   7  15   6       19.20       21.75     12.20 o 
   8  15   6      958.73      837.01     23.84 o 
   9  15   6       10.63      -17.48     35.37 o 
  10  15   6      987.98     1025.59     26.86 o 
  11  15   6       19.59       20.17      8.47 o 
  12  15   6      500.99      509.15     29.86 o 
  13  15   6      196.45      241.30     27.22 o 
  14  15   6       51.41       80.50     32.52 o 
  15  15   6      491.26      512.40     39.84 o 
 -20  16   6       21.10       99.20     41.47 o 
 -19  16   6       66.38       51.53     29.31 o 
 -18  16   6       47.55       21.17     27.85 o 
 -17  16   6      632.54      739.83     37.10 o 
 -16  16   6      475.14      530.62     37.01 o 
 -15  16   6        1.88       -6.03     27.06 o 
 -14  16   6       43.39       43.58     21.14 o 
 -13  16   6      537.77      556.23     22.48 o 
 -12  16   6       90.50       72.46     44.32 o 
 -11  16   6       54.14       47.65     17.26 o 
 -10  16   6      304.46      313.48     50.02 o 
  -9  16   6       48.15       19.35     25.61 o 
  -8  16   6      141.29      125.84     27.64 o 
  -7  16   6      603.98      595.05     25.63 o 
  -6  16   6       22.86       40.85     32.92 o 
  -5  16   6       21.65      -19.56     19.56 o 
  -4  16   6      449.46      435.68     31.31 o 
  -3  16   6       23.59       41.78     15.82 o 
  -2  16   6       25.73       -8.40     28.04 o 
  -1  16   6      234.48      195.58     15.03 o 
   0  16   6      305.39      297.84     16.02 o 
   1  16   6      508.20      478.84     17.14 o 
   2  16   6      620.76      601.70     19.09 o 
   3  16   6        7.07       -3.89     11.38 o 
   4  16   6      595.14      553.04     16.62 o 
   5  16   6        5.03       24.83     11.17 o 
   6  16   6        0.51       14.49     21.56 o 
   7  16   6       38.84       55.24     12.19 o 
   8  16   6      257.96      236.60     17.99 o 
   9  16   6       70.15       55.42     15.16 o 
  10  16   6       22.58       22.71     11.92 o 
  11  16   6        8.32       12.73     30.49 o 
  12  16   6        0.00      -12.00     20.61 o 
  13  16   6       33.44       29.46     28.91 o 
  14  16   6        1.86      -17.90     31.72 o 
 -19  17   6       18.21       -4.20     28.99 o 
 -18  17   6       45.63       42.70     30.15 o 
 -17  17   6      146.89      169.41     31.06 o 
 -16  17   6      495.43      582.56     39.67 o 
 -15  17   6       19.12       25.04     21.97 o 
 -14  17   6       51.37       70.41     18.23 o 
 -13  17   6       77.80       62.05     19.11 o 
 -12  17   6      163.49      208.62     18.10 o 
 -11  17   6       25.85       25.30     25.61 o 
 -10  17   6      231.80      253.78     18.69 o 
  -9  17   6       13.76       19.14     15.03 o 
  -8  17   6      187.77      138.95     34.95 o 
  -7  17   6       31.83       21.44     18.71 o 
  -6  17   6      149.61      201.58     27.66 o 
  -5  17   6      226.35      235.46     18.97 o 
  -4  17   6      342.75      305.74     19.56 o 
  -3  17   6      146.17      182.76     18.15 o 
  -2  17   6      305.53      283.71     17.20 o 
  -1  17   6      229.20      181.55     24.80 o 
   0  17   6      718.58      662.94     20.88 o 
   1  17   6     2179.59     2149.51     41.08 o 
   2  17   6     1598.63     1471.76     32.96 o 
   3  17   6      172.48      177.51     13.29 o 
   4  17   6      172.31      179.03     20.74 o 
   5  17   6       13.83        7.76     13.07 o 
   6  17   6      265.96      252.90     32.12 o 
   7  17   6       19.71       -0.10     16.26 o 
   8  17   6       28.62        6.99     15.34 o 
   9  17   6        5.39       33.87     21.54 o 
  10  17   6      405.08      436.63     21.66 o 
  11  17   6        0.07       12.11     16.66 o 
  12  17   6      262.54      334.90     38.63 o 
  13  17   6       48.01       68.29     31.72 o 
 -17  18   6       50.77       23.24     29.50 o 
 -16  18   6      133.79      140.48     30.18 o 
 -15  18   6      104.41      139.38     47.56 o 
 -14  18   6       74.75      137.23     39.81 o 
 -13  18   6       19.94       -2.98     60.58 o 
 -12  18   6      350.96      273.96     18.50 o 
 -11  18   6      103.03      129.32     27.24 o 
 -10  18   6      107.96      102.53     39.43 o 
  -9  18   6      215.87      213.99     23.57 o 
  -8  18   6       45.18       57.28     15.19 o 
  -7  18   6      307.90      294.01     69.95 o 
  -6  18   6        5.49      -16.37     16.37 o 
  -5  18   6        0.97      -15.84     20.61 o 
  -4  18   6       55.39       52.07     14.65 o 
  -3  18   6      196.18      153.08     37.82 o 
  -2  18   6       39.37       30.75     17.89 o 
  -1  18   6      119.53       92.62     21.14 o 
   0  18   6      107.44      123.94     15.86 o 
   1  18   6      101.23       72.73     22.77 o 
   2  18   6      193.90      175.58     33.75 o 
   3  18   6      579.98      611.91     21.26 o 
   4  18   6        1.33        3.74     14.84 o 
   5  18   6       12.12       -7.95     18.05 o 
   6  18   6       93.03       85.65     16.90 o 
   7  18   6       31.52       50.56     16.66 o 
   8  18   6        8.39        4.72     15.03 o 
   9  18   6        7.89       -3.96     23.59 o 
  10  18   6      125.80      120.64     15.59 o 
  11  18   6       65.52       59.56     21.50 o 
  12  18   6      472.77      422.52     35.36 o 
 -16  19   6        2.37       29.72     29.57 o 
 -15  19   6       12.35       22.54     49.20 o 
 -14  19   6        6.14       40.74     33.01 o 
 -13  19   6       20.16       17.48     37.95 o 
 -12  19   6      118.18      124.24     20.44 o 
 -11  19   6        0.12      -17.55     26.02 o 
 -10  19   6        0.03      -12.54     24.88 o 
  -9  19   6        1.50       -9.87     17.46 o 
  -8  19   6      580.11      631.96     26.43 o 
  -7  19   6        4.27        2.77     17.80 o 
  -6  19   6      319.61      279.73     17.89 o 
  -5  19   6       71.73       79.75     18.71 o 
  -4  19   6      723.32      713.25     24.74 o 
  -3  19   6        3.28      -21.07     21.07 o 
  -2  19   6      224.52      185.83     17.78 o 
  -1  19   6       87.44       84.74     24.39 o 
   0  19   6        1.39       -8.40     17.22 o 
   1  19   6      159.83      157.41     21.80 o 
   2  19   6     1001.73     1017.17     37.32 o 
   3  19   6      196.36      201.79     18.71 o 
   4  19   6      474.12      526.03     24.64 o 
   5  19   6       28.20       16.56     16.37 o 
   6  19   6      167.14      148.24     20.41 o 
   7  19   6       80.80      111.32     31.72 o 
   8  19   6       18.21       19.92     17.20 o 
   9  19   6       38.23       67.36     24.44 o 
  10  19   6      144.43      203.83     17.30 o 
  11  19   6        5.72       -9.38     32.81 o 
 -15  20   6       37.51        7.78     30.90 o 
 -14  20   6       59.51       90.75     31.88 o 
 -13  20   6      119.84      163.68     54.48 o 
 -12  20   6       27.86       41.89     32.94 o 
 -11  20   6      148.34      127.52     22.87 o 
 -10  20   6        1.02       -0.77     58.13 o 
  -9  20   6        2.04      -16.01     16.01 o 
  -8  20   6      655.40      643.54     24.80 o 
  -7  20   6       83.21       77.83     15.24 o 
  -6  20   6       15.26        3.37     15.02 o 
  -5  20   6      291.60      292.92     25.58 o 
  -4  20   6      652.40      639.19     33.76 o 
  -3  20   6       16.58        8.66     15.80 o 
  -2  20   6       21.27        2.97     39.85 o 
  -1  20   6      152.16      204.09     22.16 o 
   0  20   6      319.30      326.73     26.75 o 
   1  20   6      722.33      654.28     46.78 o 
   2  20   6      746.21      891.54     37.21 o 
   3  20   6       93.63      133.11     20.67 o 
   4  20   6      124.30      148.54     19.68 o 
   5  20   6       63.04       94.51     33.34 o 
   6  20   6       98.05       75.09     17.48 o 
   7  20   6      202.18      180.95     21.10 o 
   8  20   6       15.44       18.01     17.80 o 
   9  20   6       21.70       58.76     16.80 o 
 -13  21   6       15.85      -37.91     42.80 o 
 -12  21   6        6.84       16.65     21.76 o 
 -11  21   6       16.20      -22.03     23.58 o 
 -10  21   6       49.52       26.67     28.42 o 
  -9  21   6        9.30      -19.52     19.52 o 
  -8  21   6       56.02       67.79     26.43 o 
  -7  21   6       12.71       29.71     18.95 o 
  -6  21   6      336.89      343.57     30.10 o 
  -5  21   6       22.00      -32.97     47.56 o 
  -4  21   6       70.17       54.81     24.97 o 
  -3  21   6       78.59      111.24     38.62 o 
  -2  21   6      186.82      168.28     23.59 o 
  -1  21   6      200.37      226.91     55.71 o 
   0  21   6      119.11      123.66     47.58 o 
   1  21   6      201.30      191.86     25.80 o 
   2  21   6       97.33       80.26     19.45 o 
   3  21   6       52.55       47.21     21.20 o 
   4  21   6        3.67       -8.79     17.66 o 
   5  21   6       39.61       77.07     28.87 o 
   6  21   6      366.41      479.70     27.03 o 
   7  21   6        5.31      -14.30     38.20 o 
   8  21   6        5.92        4.03     22.78 o 
 -10  22   6      179.12      176.34     43.10 o 
  -9  22   6      162.66      127.85     27.67 o 
  -8  22   6       89.51       98.95     24.79 o 
  -7  22   6       32.98       59.36     22.43 o 
  -6  22   6      131.84      164.82     30.49 o 
  -5  22   6        8.06       44.52     20.48 o 
  -4  22   6       75.38       73.99     31.02 o 
  -3  22   6      191.61      189.10     26.72 o 
  -2  22   6       53.98       79.23     29.27 o 
  -1  22   6      348.30      372.86     30.92 o 
   0  22   6       35.56      -23.61     63.83 o 
   1  22   6       56.73       84.43     31.26 o 
   2  22   6      147.66      197.77     70.75 o 
   3  22   6       87.12       93.69     54.48 o 
   4  22   6        4.61       -8.61     22.08 o 
   5  22   6      162.06      138.68     22.14 o 
  -7  23   6      359.98      358.67     45.54 o 
  -6  23   6      158.50      176.68     24.49 o 
  -5  23   6       65.87       71.72     25.72 o 
  -4  23   6       16.13       34.92     28.87 o 
  -3  23   6      400.65      450.49     31.63 o 
  -2  23   6       92.33       63.03     26.62 o 
  -1  23   6       10.09       19.94     28.14 o 
   0  23   6       94.46      158.51     28.44 o 
   1  23   6       75.20       79.59     23.59 o 
   2  23   6        6.04       11.24     41.87 o 
 -26   1   7       11.31        4.06     42.28 o 
 -25   1   7        1.02      -27.09     35.37 o 
 -24   1   7      168.93      209.48     25.19 o 
 -23   1   7       35.07       32.52     14.96 o 
 -22   1   7      663.04      657.72     23.20 o 
 -21   1   7       33.30       27.43     13.19 o 
 -20   1   7       46.11       52.82     10.05 o 
 -19   1   7       61.23       66.19     16.26 o 
 -18   1   7       63.75       47.33      7.99 o 
 -17   1   7        3.00       -6.25      8.79 o 
 -16   1   7      131.83      134.33      7.99 o 
 -15   1   7        0.55        5.70      6.03 o 
 -14   1   7     1051.87     1060.31     15.55 o 
 -13   1   7       16.49        6.10      5.30 o 
 -12   1   7       63.67       32.86      5.44 o 
 -11   1   7      134.55      124.22      6.03 o 
 -10   1   7      433.12      389.63      7.75 o 
  -9   1   7     1228.84     1232.63     28.09 o 
  -8   1   7       76.40      111.39      5.08 o 
  -7   1   7      313.54      285.52      6.45 o 
  -6   1   7       60.71       66.57      4.48 o 
  -5   1   7      782.13      838.04     12.86 o 
  -4   1   7     2804.05     2817.56     33.52 o 
  -3   1   7     1017.11      969.77     13.82 o 
  -2   1   7      948.91      947.14     12.29 o 
  -1   1   7     4222.46     4176.70     46.48 o 
   0   1   7     8124.94     8239.16     92.94 o 
   1   1   7      737.53      681.37     18.73 o 
   2   1   7      796.18      811.18     11.13 o 
   3   1   7      999.43     1037.24     14.09 o 
   4   1   7     2375.31     2358.90     29.13 o 
   5   1   7     3222.10     3027.89     31.03 o 
   6   1   7       80.93      101.24      2.87 o 
   7   1   7       11.02        8.95      2.30 o 
   8   1   7       94.00      123.02      6.08 o 
   9   1   7       27.78       31.20      5.28 o 
  10   1   7       44.38       54.05      5.41 o 
  11   1   7       53.70       42.23      6.15 o 
  12   1   7      171.76      196.24     10.98 o 
  13   1   7      692.67      623.48     23.60 o 
  14   1   7      278.57      287.82     18.71 o 
  15   1   7      164.44      165.28     13.27 o 
  16   1   7       23.77       12.07     10.73 o 
  17   1   7        9.00       10.47     10.19 o 
  18   1   7        8.23       13.47     67.09 o 
  19   1   7      270.43      243.17     47.98 o 
  20   1   7      118.66      160.20     73.19 o 
 -26   2   7      181.10      160.20     31.72 o 
 -25   2   7       89.85      103.26     30.91 o 
 -24   2   7      115.84      104.07     27.66 o 
 -23   2   7       76.46       32.14     26.94 o 
 -22   2   7       15.91       39.53     14.07 o 
 -21   2   7       16.19        6.58     11.92 o 
 -20   2   7      207.33      187.05     17.89 o 
 -19   2   7      309.83      309.18     11.12 o 
 -18   2   7      859.19      826.95     16.39 o 
 -17   2   7       83.52       61.86      8.63 o 
 -16   2   7       34.79       53.32     12.61 o 
 -15   2   7       12.17       22.36      6.33 o 
 -14   2   7       56.60       53.41      6.33 o 
 -13   2   7      955.23      953.98     14.65 o 
 -12   2   7     1372.10     1538.88     19.59 o 
 -11   2   7      129.98      126.76      5.85 o 
 -10   2   7      462.10      632.66     10.53 o 
  -9   2   7      332.93      354.11      7.99 o 
  -8   2   7     7305.71     7870.69    110.96 o 
  -7   2   7       20.14       31.33      3.91 o 
  -6   2   7     8019.35     8116.97     92.61 o 
  -5   2   7     6388.45     6307.21    175.07 o 
  -4   2   7       15.48       18.83     13.81 o 
  -3   2   7     6129.46     6365.45     73.22 o 
  -2   2   7      783.79      814.61     11.51 o 
  -1   2   7     1575.31     1541.18     20.39 o 
   0   2   7        6.53       10.89      3.12 o 
   1   2   7       95.87      125.59      4.29 o 
   2   2   7     3674.95     3608.67     43.07 o 
   3   2   7     1503.32     1495.28     25.65 o 
   4   2   7     1210.13     1276.92     22.40 o 
   5   2   7      113.89       73.71      2.85 o 
   6   2   7     1343.72     1486.27     22.50 o 
   7   2   7        6.38        6.34      5.26 o 
   8   2   7     1160.34     1140.10     18.97 o 
   9   2   7      328.56      322.53      9.18 o 
  10   2   7        4.02        7.12      6.63 o 
  11   2   7     1233.82     1294.91     28.07 o 
  12   2   7     1907.55     1880.53     34.22 o 
  13   2   7      168.07      161.99     10.98 o 
  14   2   7      641.81      615.47     18.64 o 
  15   2   7       19.13        0.69     13.41 o 
  16   2   7     1381.46     1502.90     55.76 o 
  17   2   7      525.98      616.57     28.47 o 
  18   2   7      104.89      100.01     17.91 o 
  19   2   7       36.44       48.78     56.93 o 
 -26   3   7        4.76       56.09     45.53 o 
 -25   3   7      213.37      289.50     47.98 o 
 -24   3   7       52.67       45.53     39.02 o 
 -23   3   7      243.95      212.42     41.08 o 
 -22   3   7      120.46       72.35     16.01 o 
 -21   3   7        2.45      -20.31     20.31 o 
 -20   3   7       58.45       36.38     13.67 o 
 -19   3   7      293.25      324.80     14.08 o 
 -18   3   7     1656.63     1677.93     31.76 o 
 -17   3   7      540.39      473.50     15.44 o 
 -16   3   7      111.42      105.67      8.57 o 
 -15   3   7      542.89      561.83     16.27 o 
 -14   3   7     1175.98     1251.70     22.39 o 
 -13   3   7     1052.12     1172.46     17.38 o 
 -12   3   7      678.99      775.94     13.81 o 
 -11   3   7      305.90      306.95     17.89 o 
 -10   3   7      552.56      458.12     10.18 o 
  -9   3   7       16.18       10.33      4.49 o 
  -8   3   7      233.41      269.72      6.60 o 
  -7   3   7        3.17       16.44      8.13 o 
  -6   3   7     1316.09     1276.09     18.91 o 
  -5   3   7     1424.43     1422.33     21.12 o 
  -4   3   7     4378.95     4569.84     63.47 o 
  -3   3   7      814.32      842.78     14.38 o 
  -2   3   7     8144.42     8847.07     99.95 o 
  -1   3   7       22.02        3.65      2.87 o 
   0   3   7     2636.21     2833.64     31.85 o 
   1   3   7      613.94      567.62      8.91 o 
   2   3   7      708.42      663.22     10.31 o 
   3   3   7     3692.37     3670.13     43.90 o 
   4   3   7      496.51      458.68      7.42 o 
   5   3   7      592.73      559.48     11.71 o 
   6   3   7       86.34      100.06     15.06 o 
   7   3   7        2.36       -3.71      7.80 o 
   8   3   7       47.76       49.93      6.63 o 
   9   3   7      178.77      185.39     17.91 o 
  10   3   7      523.12      476.86     13.29 o 
  11   3   7     1204.55     1054.56     21.65 o 
  12   3   7       81.98       55.07      7.75 o 
  13   3   7      728.17      689.98     36.21 o 
  14   3   7     1675.60     1667.80     65.13 o 
  15   3   7      712.99      776.10     33.34 o 
  16   3   7        4.12        4.90     17.06 o 
  17   3   7       21.05       13.81     20.32 o 
  18   3   7        2.98      -13.81     13.81 o 
  19   3   7       93.24      110.57     18.71 o 
 -26   4   7       29.63       26.02     33.32 o 
 -25   4   7      190.18      183.78     34.17 o 
 -24   4   7        0.56      -30.07     30.07 o 
 -23   4   7        0.07      -23.58     23.58 o 
 -22   4   7      845.40      907.71     33.27 o 
 -21   4   7      292.36      276.10     21.96 o 
 -20   4   7      433.52      414.24     19.78 o 
 -19   4   7       34.17       38.42      9.93 o 
 -18   4   7      817.86      856.44     26.45 o 
 -17   4   7        7.82       16.68     17.48 o 
 -16   4   7      396.69      383.84     12.04 o 
 -15   4   7     2397.28     2340.37     33.87 o 
 -14   4   7      320.86      261.69     12.19 o 
 -13   4   7        0.75       -2.80      7.17 o 
 -12   4   7       61.52       71.41     16.26 o 
 -11   4   7        3.18       -8.85      8.86 o 
 -10   4   7      531.89      561.35     10.31 o 
  -9   4   7     2509.24     2516.71     33.45 o 
  -8   4   7      495.90      412.50     16.27 o 
  -7   4   7      707.21      706.75     13.45 o 
  -6   4   7      221.70      194.77      7.41 o 
  -5   4   7      275.39      238.15     15.46 o 
  -4   4   7     1895.64     1734.53     39.95 o 
  -3   4   7       85.45       58.05      3.65 o 
  -2   4   7     9465.17     9698.29    117.98 o 
  -1   4   7      491.43      600.18      9.96 o 
   0   4   7     7367.38     7660.49     87.70 o 
   1   4   7     3039.68     3168.55     39.60 o 
   2   4   7       11.89       14.17      4.07 o 
   3   4   7     1792.29     1827.17     23.33 o 
   4   4   7      485.18      468.64      7.42 o 
   5   4   7      676.18      676.36     17.10 o 
   6   4   7     3928.70     4355.96     56.75 o 
   7   4   7      142.52      155.62      7.97 o 
   8   4   7     1436.40     1446.99     22.83 o 
   9   4   7       10.52        9.84      7.97 o 
  10   4   7      351.45      297.35     10.98 o 
  11   4   7     1724.50     1582.19     33.80 o 
  12   4   7      956.45      969.93     89.12 o 
  13   4   7        4.42        8.61     19.51 o 
  14   4   7       26.61       52.84     18.71 o 
  15   4   7        0.51       -0.80     18.71 o 
  16   4   7      162.14      168.32     21.16 o 
  17   4   7       22.34       -8.15     14.65 o 
  18   4   7       12.60      -16.26     16.26 o 
  19   4   7      213.95      249.67     24.41 o 
 -25   5   7      141.11      195.17     47.18 o 
 -24   5   7      353.92      340.37     30.81 o 
 -23   5   7      481.55      407.99     28.46 o 
 -22   5   7       46.79       59.94     21.51 o 
 -21   5   7       76.59       65.23     17.46 o 
 -20   5   7      652.57      588.57     22.67 o 
 -19   5   7       96.01       90.77     12.30 o 
 -18   5   7     4230.97     4213.85     82.01 o 
 -17   5   7      149.83      156.65     12.12 o 
 -16   5   7      273.11      272.71     23.59 o 
 -15   5   7       21.15       11.00      7.41 o 
 -14   5   7      147.95      156.85      7.62 o 
 -13   5   7        0.24        1.96      5.66 o 
 -12   5   7     2133.98     2157.01     27.60 o 
 -11   5   7        0.11       -6.03      6.03 o 
 -10   5   7      869.05      740.18     19.13 o 
  -9   5   7     1076.82     1168.63     16.58 o 
  -8   5   7      957.67      873.24     13.84 o 
  -7   5   7      948.83      947.00     42.33 o 
  -6   5   7      534.27      646.54     12.67 o 
  -5   5   7     3859.03     3956.84     54.35 o 
  -4   5   7    17211.71    18891.35    243.58 o 
  -3   5   7      212.43      171.19      4.81 o 
  -2   5   7      960.73      986.22     15.05 o 
  -1   5   7      323.75      352.11      7.62 o 
   0   5   7     1225.49     1335.36     17.42 o 
   1   5   7      156.69      187.80      6.91 o 
   2   5   7     1953.27     1986.75     35.06 o 
   3   5   7      845.06      753.55     10.95 o 
   4   5   7     1714.76     1755.94     25.53 o 
   5   5   7     1228.54     1239.35     44.39 o 
   6   5   7       23.13        9.99     12.20 o 
   7   5   7      182.76      206.54      9.00 o 
   8   5   7      268.32      295.07      9.95 o 
   9   5   7     2980.08     2843.56     48.52 o 
  10   5   7        0.60        6.05     15.04 o 
  11   5   7      699.63      644.94     18.16 o 
  12   5   7      873.69      833.42     26.19 o 
  13   5   7      295.97      269.21     21.97 o 
  14   5   7       69.24       43.08     21.16 o 
  15   5   7      368.41      427.80     28.47 o 
  16   5   7      720.72      734.63     33.34 o 
  17   5   7      256.64      272.44     26.82 o 
  18   5   7       12.60       16.26     20.32 o 
  19   5   7      700.71      616.62     34.98 o 
 -25   6   7      923.56      999.10     78.09 o 
 -24   6   7        0.01      -21.40     33.02 o 
 -23   6   7      355.49      521.80     40.20 o 
 -22   6   7      152.72      185.67     22.92 o 
 -21   6   7      767.73      724.92     27.59 o 
 -20   6   7        4.58       14.58     14.91 o 
 -19   6   7      154.68      131.21     22.36 o 
 -18   6   7      904.67      985.73     24.01 o 
 -17   6   7        0.02       -9.73      9.73 o 
 -16   6   7      229.58      181.09      8.79 o 
 -15   6   7     1785.34     1817.28     45.62 o 
 -14   6   7      296.64      264.57      9.15 o 
 -13   6   7      105.11       89.74     13.01 o 
 -12   6   7      773.23      725.07     13.08 o 
 -11   6   7      344.61      332.08     19.52 o 
 -10   6   7      917.68     1166.48     47.63 o 
  -9   6   7     1071.10     1189.83     47.22 o 
  -8   6   7     4007.51     4325.82     90.31 o 
  -7   6   7      305.70      292.77      7.38 o 
  -6   6   7      161.53      180.69      9.76 o 
  -5   6   7      692.97      796.61     14.65 o 
  -4   6   7     1129.13     1260.65     31.36 o 
  -3   6   7      171.78      141.21      8.13 o 
  -2   6   7      159.20      164.01      6.15 o 
  -1   6   7     9194.28     9810.26    131.78 o 
   0   6   7       17.21       11.50      3.91 o 
   1   6   7      901.50      941.45     13.49 o 
   2   6   7      179.41      174.52      5.08 o 
   3   6   7      332.42      330.02      7.33 o 
   4   6   7      232.26      198.39     16.69 o 
   5   6   7     1549.99     1744.95     63.14 o 
   6   6   7      194.47      171.17     21.56 o 
   7   6   7      269.70      231.81     16.69 o 
   8   6   7        0.47       -8.03      9.15 o 
   9   6   7     1115.97     1162.00     23.84 o 
  10   6   7      572.86      616.66     20.34 o 
  11   6   7      153.11       95.95     28.05 o 
  12   6   7      459.19      428.59     21.26 o 
  13   6   7      141.08      149.64     21.16 o 
  14   6   7       10.66      -16.26     22.76 o 
  15   6   7      156.94      130.09     26.82 o 
  16   6   7      179.71      126.04     24.41 o 
  17   6   7       46.07       43.08     23.57 o 
  18   6   7      514.89      507.55     34.98 o 
  19   6   7      312.27      270.00     29.27 o 
 -25   7   7       26.48       12.20     30.91 o 
 -24   7   7       16.52       43.24     29.70 o 
 -23   7   7      306.92      350.74     37.66 o 
 -22   7   7      288.35      311.82     56.12 o 
 -21   7   7       31.70        7.94     24.14 o 
 -20   7   7      941.80      932.93     55.34 o 
 -19   7   7       84.81       72.02      9.73 o 
 -18   7   7      850.72      769.05     22.38 o 
 -17   7   7        2.90      -10.57     14.59 o 
 -16   7   7      596.81      553.72     17.07 o 
 -15   7   7       13.01       14.66     23.99 o 
 -14   7   7      341.80      359.66     11.46 o 
 -13   7   7     1863.53     1850.67     53.35 o 
 -12   7   7      123.33      103.31      7.38 o 
 -11   7   7      103.39       87.58     20.74 o 
 -10   7   7        3.95        7.88      8.53 o 
  -9   7   7     1200.61     1341.68     19.89 o 
  -8   7   7       69.11       50.61      5.26 o 
  -7   7   7       13.39       -2.19      7.33 o 
  -6   7   7        8.21        5.24      4.48 o 
  -5   7   7       17.47       28.98      4.06 o 
  -4   7   7     8392.68     8912.86    120.35 o 
  -3   7   7      532.84      596.62     13.24 o 
  -2   7   7     2027.13     2051.17     28.78 o 
  -1   7   7      447.78      492.21      9.58 o 
   0   7   7     2489.30     2608.37     35.05 o 
   1   7   7     1638.73     1619.99     22.51 o 
   2   7   7      305.65      308.48     25.22 o 
   3   7   7      251.26      248.49      7.33 o 
   4   7   7     1461.21     1633.00     21.30 o 
   5   7   7      149.37      181.64     10.35 o 
   6   7   7      154.02      138.94      9.47 o 
   7   7   7     2277.50     2300.36     43.20 o 
   8   7   7      722.73      742.14     19.53 o 
   9   7   7      173.67      150.39     11.20 o 
  10   7   7      547.21      537.56     23.17 o 
  11   7   7       30.62       24.47     21.14 o 
  12   7   7        0.19       -1.84     16.26 o 
  13   7   7      267.12      290.32     25.22 o 
  14   7   7        1.08        1.65     17.06 o 
  15   7   7     1273.49     1431.57     51.28 o 
  16   7   7       46.72       -1.65     21.96 o 
  17   7   7      595.97      619.84     37.43 o 
  18   7   7      190.08      235.01     28.47 o 
  19   7   7      158.87      142.30     28.47 o 
 -24   8   7      151.71       89.05     25.55 o 
 -23   8   7       51.90       -0.13     24.06 o 
 -22   8   7       60.08       57.00     34.55 o 
 -21   8   7      325.51      392.40     24.51 o 
 -20   8   7       72.61       59.14     15.86 o 
 -19   8   7        0.38       -6.13     11.77 o 
 -18   8   7        9.94       20.43      9.15 o 
 -17   8   7        5.49       12.45     10.05 o 
 -16   8   7       29.20       38.46     29.67 o 
 -15   8   7      134.77      126.41     11.78 o 
 -14   8   7     1817.32     1762.15     30.43 o 
 -13   8   7     2072.73     2152.75     34.93 o 
 -12   8   7      245.76      266.89     13.03 o 
 -11   8   7       87.01       86.70      8.13 o 
 -10   8   7      457.34      477.49     10.96 o 
  -9   8   7     1311.14     1331.39     22.11 o 
  -8   8   7       39.72       14.99      9.35 o 
  -7   8   7     1308.19     1374.76     25.25 o 
  -6   8   7     1575.75     1681.90     24.45 o 
  -5   8   7       28.10       19.16      6.91 o 
  -4   8   7      152.10      195.80      8.90 o 
  -3   8   7        2.85       -2.46     10.16 o 
  -2   8   7     6539.64     7149.42     97.93 o 
  -1   8   7     2658.83     2987.23     40.43 o 
   0   8   7      621.94      510.76     38.25 o 
   1   8   7        0.37       -7.33      7.33 o 
   2   8   7      220.64      170.79      9.36 o 
   3   8   7      316.98      318.17     18.71 o 
   4   8   7     1084.74     1059.97     30.13 o 
   5   8   7     1017.60     1007.87     14.60 o 
   6   8   7     1688.66     1746.78     32.08 o 
   7   8   7      100.47       76.08     10.05 o 
   8   8   7     1504.22     1464.22     38.25 o 
   9   8   7     1028.94      843.84     24.77 o 
  10   8   7        2.19      -16.07     16.07 o 
  11   8   7      163.27      102.92     18.29 o 
  12   8   7       11.77       31.36     22.76 o 
  13   8   7      568.16      566.16     34.18 o 
  14   8   7      214.76      191.93     26.02 o 
  15   8   7      647.04      752.46     38.24 o 
  16   8   7       31.54        9.76     24.41 o 
  17   8   7      779.86      807.82     42.30 o 
  18   8   7      120.74      123.58     29.27 o 
  19   8   7      117.85      139.88     42.28 o 
 -24   9   7      161.09      164.17     66.27 o 
 -23   9   7      616.91      649.03     26.59 o 
 -22   9   7        0.08      -15.78     26.92 o 
 -21   9   7      669.75      732.18     30.97 o 
 -20   9   7      253.26      200.97     47.18 o 
 -19   9   7      110.45      114.86     14.26 o 
 -18   9   7        5.77       28.53      9.95 o 
 -17   9   7      107.95       87.62     11.70 o 
 -16   9   7     2672.30     2696.53    108.40 o 
 -15   9   7      680.93      648.06     30.11 o 
 -14   9   7     3424.09     3321.90     54.12 o 
 -13   9   7     3918.62     4126.31    100.78 o 
 -12   9   7     6288.65     6388.70     83.39 o 
 -11   9   7        3.10        2.31      8.13 o 
 -10   9   7      846.91      937.35     29.71 o 
  -9   9   7        3.48       14.62      6.50 o 
  -8   9   7      836.49      819.60     15.83 o 
  -7   9   7      464.39      427.56     23.58 o 
  -6   9   7     2704.11     2953.13     41.68 o 
  -5   9   7      437.38      441.90     12.59 o 
  -4   9   7        0.21        1.03      7.97 o 
  -3   9   7      327.47      360.74     11.50 o 
  -2   9   7      107.34      131.99      8.33 o 
  -1   9   7      352.45      432.45     11.50 o 
   0   9   7      183.69      192.38      6.83 o 
   1   9   7      858.46      937.90     20.76 o 
   2   9   7      881.61      862.90     13.49 o 
   3   9   7      589.24      563.02     10.89 o 
   4   9   7      157.93      158.59      6.60 o 
   5   9   7        6.55       18.41      3.91 o 
   6   9   7     1563.35     1575.55     20.97 o 
   7   9   7     1499.65     1493.81     32.97 o 
   8   9   7       57.57       42.75     17.06 o 
   9   9   7       90.91       22.01     21.56 o 
  10   9   7     1731.25     1576.28     42.46 o 
  11   9   7     1225.07     1251.10     37.45 o 
  12   9   7      285.08      287.45     29.27 o 
  13   9   7        4.18      -17.06     17.06 o 
  14   9   7      384.85      360.30     25.22 o 
  15   9   7      133.76       94.31     26.02 o 
  16   9   7      320.12      260.25     29.27 o 
  17   9   7      517.86      558.80     38.23 o 
  18   9   7       45.17       58.54     30.07 o 
 -24  10   7       13.61       -0.65     27.24 o 
 -23  10   7        6.12       12.81     28.88 o 
 -22  10   7      135.72      106.82     30.90 o 
 -21  10   7        2.41      -14.00     26.35 o 
 -20  10   7        2.89       11.41     33.74 o 
 -19  10   7       65.72       32.37     15.19 o 
 -18  10   7      295.83      267.05     34.98 o 
 -17  10   7       15.91       15.78     19.51 o 
 -16  10   7      159.50      163.81     25.22 o 
 -15  10   7      934.93      960.42     24.44 o 
 -14  10   7      119.36       72.90      9.95 o 
 -13  10   7     1369.68     1358.42     27.18 o 
 -12  10   7     2561.57     2677.54     55.82 o 
 -11  10   7       94.49       85.16      9.38 o 
 -10  10   7      817.26      798.27     21.58 o 
  -9  10   7       87.32      104.96      8.72 o 
  -8  10   7      270.47      267.29     11.40 o 
  -7  10   7        1.80       10.36      6.15 o 
  -6  10   7       43.72       36.98      6.27 o 
  -5  10   7     1870.58     1874.95     30.52 o 
  -4  10   7       34.90       63.88      9.38 o 
  -3  10   7        6.59        4.14     13.83 o 
  -2  10   7     4565.77     4856.14     80.51 o 
  -1  10   7     1389.37     1399.64     23.31 o 
   0  10   7       29.76       22.33      6.83 o 
   1  10   7        8.28        5.28     12.20 o 
   2  10   7     3822.38     3748.01     50.97 o 
   3  10   7       48.28       51.89      5.76 o 
   4  10   7        1.36       16.14      6.03 o 
   5  10   7      718.29      693.97     21.15 o 
   6  10   7      559.88      576.44     10.93 o 
   7  10   7      408.88      462.70     19.92 o 
   8  10   7        0.00       -8.24      8.79 o 
   9  10   7      392.56      365.23     20.98 o 
  10  10   7      141.90      185.02     30.09 o 
  11  10   7        0.03      -15.43     15.43 o 
  12  10   7       28.81       16.40     16.78 o 
  13  10   7      361.03      333.47     29.28 o 
  14  10   7      148.91      138.24     26.82 o 
  15  10   7        0.56      -21.96     26.82 o 
  16  10   7      271.96      313.08     34.17 o 
  17  10   7       13.19       21.16     29.27 o 
  18  10   7      504.60      500.23     57.75 o 
 -23  11   7      524.22      659.48     63.03 o 
 -22  11   7      119.95      208.31     39.63 o 
 -21  11   7       81.75      142.09     48.78 o 
 -20  11   7      340.12      405.91     24.41 o 
 -19  11   7      521.58      619.63     34.98 o 
 -18  11   7       31.13       20.03     13.24 o 
 -17  11   7       24.75       27.89     32.12 o 
 -16  11   7      465.29      456.19     17.24 o 
 -15  11   7      900.44      882.18     60.63 o 
 -14  11   7      237.42      205.55     11.92 o 
 -13  11   7      208.62      173.25     19.52 o 
 -12  11   7      986.14     1117.52     23.84 o 
 -11  11   7      507.89      582.65     15.16 o 
 -10  11   7        4.52       -6.22     10.63 o 
  -9  11   7      169.79      168.38     10.16 o 
  -8  11   7      942.94      847.75     16.43 o 
  -7  11   7       38.91       43.50     12.20 o 
  -6  11   7     4701.74     4808.94     63.28 o 
  -5  11   7      433.17      438.34     14.64 o 
  -4  11   7      432.88      475.11     13.23 o 
  -3  11   7        2.53        6.12     11.38 o 
  -2  11   7      430.04      375.99     13.44 o 
  -1  11   7      577.55      631.31     22.78 o 
   0  11   7     5631.40     5883.10     83.87 o 
   1  11   7        5.60        3.57      8.20 o 
   2  11   7      530.41      524.24     14.64 o 
   3  11   7     2344.17     2351.66     33.10 o 
   4  11   7     1022.64      979.92     16.66 o 
   5  11   7       23.86       47.61      7.80 o 
   6  11   7        6.03      -10.56     10.56 o 
   7  11   7      477.33      451.66      9.73 o 
   8  11   7      226.15      240.07     69.95 o 
   9  11   7      311.10      273.70     20.70 o 
  10  11   7       58.47       37.89     18.71 o 
  11  11   7      205.71      159.23     16.65 o 
  12  11   7      658.49      624.86     27.21 o 
  13  11   7       28.28       17.91     21.96 o 
  14  11   7       36.65       -6.50     30.07 o 
  15  11   7       34.65      105.71     28.46 o 
  16  11   7       99.69       64.24     30.07 o 
  17  11   7        4.94        8.15     35.77 o 
 -23  12   7      134.96      125.23     45.53 o 
 -22  12   7       49.17       58.95     27.09 o 
 -21  12   7      268.71      256.67     30.76 o 
 -20  12   7        0.71      -19.54     19.54 o 
 -19  12   7        5.22       31.60     33.74 o 
 -18  12   7        8.28       11.12     18.07 o 
 -17  12   7      366.14      387.32     32.53 o 
 -16  12   7       69.76       62.36     17.48 o 
 -15  12   7        0.07      -12.30     12.30 o 
 -14  12   7     1222.73     1162.99     52.50 o 
 -13  12   7      250.89      233.81     21.14 o 
 -12  12   7      723.09      722.94     27.26 o 
 -11  12   7       71.59       59.96     10.35 o 
 -10  12   7      201.14      215.62     11.12 o 
  -9  12   7        2.96        5.68      9.77 o 
  -8  12   7      473.63      422.62     20.34 o 
  -7  12   7       42.88       47.23     13.01 o 
  -6  12   7      505.02      456.33     11.92 o 
  -5  12   7       62.78       70.74     10.30 o 
  -4  12   7      224.03      196.75     13.43 o 
  -3  12   7      147.58      137.15     17.07 o 
  -2  12   7      686.22      731.60     17.55 o 
  -1  12   7      985.13      992.60     20.72 o 
   0  12   7     1708.43     1811.68     30.22 o 
   1  12   7      486.34      446.51     16.66 o 
   2  12   7      213.88      238.65     13.01 o 
   3  12   7      986.34      981.87     21.98 o 
   4  12   7     3337.10     3505.90     48.60 o 
   5  12   7       61.88       70.73      7.04 o 
   6  12   7      635.81      582.00     22.78 o 
   7  12   7      619.36      618.34     18.72 o 
   8  12   7      539.64      554.26     13.18 o 
   9  12   7     1673.99     1673.17     43.99 o 
  10  12   7        0.50       -2.15     26.44 o 
  11  12   7      201.64      190.79     18.95 o 
  12  12   7       40.78       38.10     33.74 o 
  13  12   7      103.86      131.73     26.82 o 
  14  12   7        4.78      -30.91     30.91 o 
  15  12   7        0.50       15.46     28.46 o 
  16  12   7       63.87       69.94     30.07 o 
  17  12   7      500.17      605.97     53.69 o 
 -22  13   7      682.27      678.02     95.97 o 
 -21  13   7        0.77      -26.73     26.73 o 
 -20  13   7      203.81      240.94     39.38 o 
 -19  13   7      252.68      247.36     24.00 o 
 -18  13   7      122.61      129.82     55.29 o 
 -17  13   7       81.70       80.44     13.60 o 
 -16  13   7       49.97       40.96     14.80 o 
 -15  13   7       97.40       81.30     12.94 o 
 -14  13   7      345.50      367.70     15.78 o 
 -13  13   7      229.36      208.13     12.85 o 
 -12  13   7      125.54      123.74     11.57 o 
 -11  13   7     1998.01     2077.36     79.81 o 
 -10  13   7     1437.65     1463.94     29.52 o 
  -9  13   7      776.18      738.70     22.80 o 
  -8  13   7      261.02      305.73     38.63 o 
  -7  13   7     2123.03     2077.81     33.09 o 
  -6  13   7      207.34      211.63     14.59 o 
  -5  13   7      772.49      753.53     19.54 o 
  -4  13   7      413.21      435.80     16.99 o 
  -3  13   7       42.96       43.45     21.96 o 
  -2  13   7     6257.97     6685.35    191.82 o 
  -1  13   7     3573.31     3581.73     66.01 o 
   0  13   7      223.76      208.20     14.66 o 
   1  13   7      124.14      141.45     12.89 o 
   2  13   7       28.08       74.33      9.95 o 
   3  13   7     1522.55     1534.85     25.26 o 
   4  13   7        0.93       -7.17      7.17 o 
   5  13   7       66.55       71.08      7.47 o 
   6  13   7     1235.19     1334.36     39.06 o 
   7  13   7      171.64      184.45      8.86 o 
   8  13   7      470.18      462.53     12.56 o 
   9  13   7      140.30       92.53     24.14 o 
  10  13   7       71.66       91.85     18.53 o 
  11  13   7       78.17       26.19     18.37 o 
  12  13   7      182.42      195.77     24.35 o 
  13  13   7      264.64      338.30     36.58 o 
  14  13   7        6.48       -8.15     23.57 o 
  15  13   7       27.52       13.81     29.27 o 
  16  13   7      608.09      684.90     46.35 o 
 -21  14   7       27.17       50.92     40.13 o 
 -20  14   7       44.72       39.54     28.02 o 
 -19  14   7        1.97       41.67     27.30 o 
 -18  14   7      908.91      981.90     50.29 o 
 -17  14   7      131.70      103.04     15.64 o 
 -16  14   7        0.34       12.84     25.36 o 
 -15  14   7      659.97      725.38     24.44 o 
 -14  14   7       20.88       24.76     11.11 o 
 -13  14   7      189.88      197.76     17.49 o 
 -12  14   7      448.27      462.30     25.22 o 
 -11  14   7      515.43      500.69     18.70 o 
 -10  14   7     1241.21     1352.71     39.49 o 
  -9  14   7      326.90      310.32     14.27 o 
  -8  14   7      170.23      112.96     10.16 o 
  -7  14   7        7.62       22.14     10.34 o 
  -6  14   7      260.39      194.28     15.39 o 
  -5  14   7      556.05      539.87     37.42 o 
  -4  14   7      168.46      176.89     35.37 o 
  -3  14   7     3295.94     3304.28     62.85 o 
  -2  14   7      501.47      451.05     56.93 o 
  -1  14   7     1388.64     1461.62     31.91 o 
   0  14   7      361.19      293.86     12.70 o 
   1  14   7      693.32      664.34     18.75 o 
   2  14   7       68.25       60.98      8.63 o 
   3  14   7      559.28      557.01     15.75 o 
   4  14   7     1664.87     1658.60     26.31 o 
   5  14   7       30.63       24.91      9.33 o 
   6  14   7       69.04       70.08     30.89 o 
   7  14   7        0.60        8.95     13.79 o 
   8  14   7       46.37       54.73      7.64 o 
   9  14   7       83.02       86.27     11.78 o 
  10  14   7       26.24       42.67     24.79 o 
  11  14   7     1640.85     1539.58     53.72 o 
  12  14   7      324.37      339.64     45.56 o 
  13  14   7        0.00       37.42     30.07 o 
  14  14   7        0.27      -26.02     26.02 o 
  15  14   7       41.17       16.26     30.91 o 
 -20  15   7       29.79       37.37     32.93 o 
 -19  15   7       90.13      127.64     40.39 o 
 -18  15   7      381.03      359.83     45.96 o 
 -17  15   7      137.02      162.71     29.31 o 
 -16  15   7       29.29       48.95     18.31 o 
 -15  15   7       65.66       72.09     16.84 o 
 -14  15   7        0.01      -22.15     22.15 o 
 -13  15   7     1107.29     1238.39     31.28 o 
 -12  15   7      278.04      344.71     17.00 o 
 -11  15   7      335.14      339.25     18.85 o 
 -10  15   7      629.62      573.76     19.85 o 
  -9  15   7      633.59      643.71     21.69 o 
  -8  15   7      783.18      813.62     41.10 o 
  -7  15   7      121.43       97.21     17.49 o 
  -6  15   7      105.16       89.51     19.52 o 
  -5  15   7      978.30      989.57     26.76 o 
  -4  15   7      706.34      698.60     29.35 o 
  -3  15   7      194.75      159.80     17.47 o 
  -2  15   7      115.34      134.48     32.94 o 
  -1  15   7        0.11      -14.01     14.01 o 
   0  15   7     1837.63     1795.12     35.40 o 
   1  15   7      125.75       95.97     13.65 o 
   2  15   7       98.99       66.83     20.34 o 
   3  15   7      118.94      108.60     10.89 o 
   4  15   7      372.16      356.07     15.39 o 
   5  15   7      298.47      297.90     19.10 o 
   6  15   7     1574.67     1560.68     37.19 o 
   7  15   7       23.05       19.75     21.14 o 
   8  15   7       33.74       21.69     21.56 o 
   9  15   7      530.28      523.29     27.25 o 
  10  15   7       14.24      -17.26     25.34 o 
  11  15   7      129.38      134.62     21.82 o 
  12  15   7      192.75      137.64     91.89 o 
  13  15   7        0.68        2.45     36.57 o 
  14  15   7      322.88      284.66     33.33 o 
 -19  16   7        1.25       35.68     28.25 o 
 -18  16   7      241.83      329.34     34.21 o 
 -17  16   7       12.34      -30.49     37.36 o 
 -16  16   7       23.82      105.75     39.02 o 
 -15  16   7        2.14        0.10     20.74 o 
 -14  16   7      114.30      119.91     40.25 o 
 -13  16   7      133.19       97.12     16.14 o 
 -12  16   7       62.23       23.55     15.84 o 
 -11  16   7      268.16      240.22     15.47 o 
 -10  16   7       39.08       41.39     12.54 o 
  -9  16   7       13.35        3.71     27.64 o 
  -8  16   7        0.15       12.63     11.94 o 
  -7  16   7      530.20      494.55     20.19 o 
  -6  16   7      806.15      832.41     25.87 o 
  -5  16   7        2.16      -15.80     21.14 o 
  -4  16   7      201.93      218.98     26.44 o 
  -3  16   7      577.54      561.25     25.63 o 
  -2  16   7      914.52      883.82     34.17 o 
  -1  16   7       63.88       51.23     12.05 o 
   0  16   7      424.59      399.29     16.38 o 
   1  16   7       14.92      -10.58     22.36 o 
   2  16   7        5.76        3.72     11.20 o 
   3  16   7        5.97       29.38     11.72 o 
   4  16   7        3.71       10.82     33.74 o 
   5  16   7      183.93      105.65     29.27 o 
   6  16   7       26.52       31.86     11.78 o 
   7  16   7     1533.35     1548.96     36.71 o 
   8  16   7        0.02       11.52     15.44 o 
   9  16   7      729.60      752.27     27.66 o 
  10  16   7       73.37      114.05     22.33 o 
  11  16   7      812.83      753.00     34.99 o 
  12  16   7       12.01       25.21     33.32 o 
  13  16   7      226.72      230.96     35.78 o 
  14  16   7      762.65      770.39     65.87 o 
 -18  17   7        0.72       14.88     28.45 o 
 -17  17   7       51.03       90.83     29.57 o 
 -16  17   7      340.84      408.25     43.93 o 
 -15  17   7      100.36      138.34     45.95 o 
 -14  17   7      542.07      564.78     28.44 o 
 -13  17   7      288.89      314.68     25.28 o 
 -12  17   7      120.46      152.44     17.43 o 
 -11  17   7        9.06       34.42     12.71 o 
 -10  17   7       49.03       50.10     13.89 o 
  -9  17   7       66.61       53.92     15.46 o 
  -8  17   7        2.99       18.33     22.36 o 
  -7  17   7      204.21      206.54     16.81 o 
  -6  17   7      224.30      168.29     19.51 o 
  -5  17   7      145.25      108.20     46.35 o 
  -4  17   7       15.40       -0.13     13.07 o 
  -3  17   7      541.24      524.96     18.92 o 
  -2  17   7       21.97       24.08     19.51 o 
  -1  17   7       55.84       43.98     19.51 o 
   0  17   7      189.84      188.58     43.91 o 
   1  17   7     1208.44     1175.42     27.17 o 
   2  17   7       66.52        9.17     18.29 o 
   3  17   7      139.72      132.02     21.14 o 
   4  17   7        0.07        0.99     15.24 o 
   5  17   7       52.70       35.51     14.44 o 
   6  17   7       15.74       11.97     16.07 o 
   7  17   7      104.50      119.16     16.09 o 
   8  17   7       67.69       48.56     14.60 o 
   9  17   7        6.33       -2.66     12.88 o 
  10  17   7      164.61      148.43     21.88 o 
  11  17   7       65.45       59.66     25.61 o 
  12  17   7       14.25        3.25     27.66 o 
 -17  18   7       14.09      -40.38     75.62 o 
 -16  18   7       92.38       89.38     29.85 o 
 -15  18   7       90.37      179.71     42.94 o 
 -14  18   7       58.58       42.28     38.52 o 
 -13  18   7       82.15       58.64     40.25 o 
 -12  18   7       19.05      -11.88     25.01 o 
 -11  18   7       27.51       -8.32     31.30 o 
 -10  18   7      310.96      338.07     19.85 o 
  -9  18   7       91.16      112.51     16.81 o 
  -8  18   7       14.34       31.30     12.16 o 
  -7  18   7       16.01       15.34     16.05 o 
  -6  18   7       73.31       40.63     18.95 o 
  -5  18   7       80.99       91.97     24.62 o 
  -4  18   7        0.02       19.85     14.34 o 
  -3  18   7      216.39      188.39     15.95 o 
  -2  18   7        7.73       11.73     15.78 o 
  -1  18   7      132.55      164.16     19.51 o 
   0  18   7       38.48       12.91     21.96 o 
   1  18   7      100.00       80.01     23.99 o 
   2  18   7       19.75        9.23     15.80 o 
   3  18   7       71.24       65.85     16.01 o 
   4  18   7      276.90      285.40     28.07 o 
   5  18   7        0.46       -1.81     15.39 o 
   6  18   7        0.00       15.69     15.50 o 
   7  18   7       61.38       34.82     27.24 o 
   8  18   7       53.25       63.68     16.01 o 
   9  18   7       18.75       22.09     43.10 o 
  10  18   7       94.56       55.44     25.86 o 
  11  18   7       34.99       -1.89     21.28 o 
 -16  19   7        0.18      -42.67     50.00 o 
 -15  19   7       54.05       43.23     34.57 o 
 -14  19   7       53.99       13.19     64.24 o 
 -13  19   7      701.98      736.99     42.82 o 
 -12  19   7      107.27      116.37     23.15 o 
 -11  19   7      105.83      158.98     30.41 o 
 -10  19   7        2.91       28.30     20.30 o 
  -9  19   7      252.79      240.11     31.40 o 
  -8  19   7      117.31      108.31     15.46 o 
  -7  19   7      198.44      218.85     57.74 o 
  -6  19   7       52.76       49.64     11.19 o 
  -5  19   7       13.55       24.13     24.79 o 
  -4  19   7      135.56      132.40     18.31 o 
  -3  19   7       17.01       26.70     16.26 o 
  -2  19   7       50.28       46.42     17.36 o 
  -1  19   7       32.41       40.00     18.94 o 
   0  19   7      281.87      263.67     25.22 o 
   1  19   7      233.21      257.51     43.10 o 
   2  19   7      348.67      383.42     39.86 o 
   3  19   7       88.55       86.66     18.05 o 
   4  19   7       31.50       28.03     21.10 o 
   5  19   7       83.78       73.23     17.48 o 
   6  19   7       37.87       58.72     16.56 o 
   7  19   7      398.04      396.88     24.40 o 
   8  19   7       11.32       19.67     16.23 o 
   9  19   7        3.41      -19.93     19.93 o 
  10  19   7        5.51        5.41     21.50 o 
 -14  20   7       31.27      116.94     42.53 o 
 -13  20   7        3.55      -11.16     27.87 o 
 -12  20   7       69.01       64.34     60.99 o 
 -11  20   7        5.25       31.79     26.79 o 
 -10  20   7       33.51       74.43     23.24 o 
  -9  20   7       10.67       40.14     28.04 o 
  -8  20   7      120.51      106.05     24.42 o 
  -7  20   7       36.03       -8.78     35.37 o 
  -6  20   7       64.33       47.52     16.90 o 
  -5  20   7      105.18      106.90     22.45 o 
  -4  20   7       17.75        5.91     28.87 o 
  -3  20   7       21.51       25.10     18.05 o 
  -2  20   7       22.49        2.26     21.51 o 
  -1  20   7        0.87        3.74     28.44 o 
   0  20   7      656.68      649.80     54.50 o 
   1  20   7       98.76       97.43     39.85 o 
   2  20   7       16.95      -15.10     34.97 o 
   3  20   7        0.57       -6.17     37.40 o 
   4  20   7      204.91      222.02     32.93 o 
   5  20   7      363.95      378.84     28.87 o 
   6  20   7       14.90       26.92     20.02 o 
   7  20   7       10.87        7.73     32.92 o 
   8  20   7       64.20      102.90     18.55 o 
 -12  21   7        7.77        8.92     29.60 o 
 -11  21   7        0.65       -4.48     39.66 o 
 -10  21   7       46.46       44.28     18.11 o 
  -9  21   7       23.36       36.88     26.42 o 
  -8  21   7       62.29       83.26     19.20 o 
  -7  21   7       64.74      110.79     26.12 o 
  -6  21   7       60.86       54.00     18.37 o 
  -5  21   7      322.91      373.17     25.86 o 
  -4  21   7        0.08       43.64     29.69 o 
  -3  21   7       35.82       18.01     30.89 o 
  -2  21   7      438.20      373.83     26.47 o 
  -1  21   7      173.22      162.30     24.81 o 
   0  21   7      160.27      195.33     43.50 o 
   1  21   7       54.72       51.75     36.17 o 
   2  21   7      497.57      524.18     25.30 o 
   3  21   7       56.94       38.04     20.51 o 
   4  21   7       35.82       34.09     17.58 o 
   5  21   7      235.01      279.37     49.61 o 
   6  21   7      583.07      597.50     49.20 o 
 -10  22   7       33.65       43.92     39.02 o 
  -9  22   7      125.78      148.90     71.55 o 
  -8  22   7       10.75       -1.68     19.52 o 
  -7  22   7       10.42       -1.63     27.03 o 
  -6  22   7        0.11      -12.11     25.13 o 
  -5  22   7      377.09      439.19     65.46 o 
  -4  22   7        0.83      -28.40     30.90 o 
  -3  22   7      221.45      322.61     39.03 o 
  -2  22   7        6.42      -12.91     21.76 o 
  -1  22   7        4.27       23.01     22.16 o 
   0  22   7       17.60       26.90     39.44 o 
   1  22   7      145.74      111.19     20.67 o 
   2  22   7      217.14      260.91     23.56 o 
   3  22   7      218.46      183.68     24.07 o 
   4  22   7       86.14       92.45     25.36 o 
  -5  23   7      103.50      147.93     34.17 o 
  -4  23   7      408.95      395.93     29.70 o 
  -3  23   7       98.67       99.66     33.24 o 
  -2  23   7       13.44       36.64     23.41 o 
  -1  23   7      233.04      266.99     49.21 o 
 -26   0   8       28.28       19.51     30.07 o 
 -25   0   8       21.97       51.23     41.47 o 
 -24   0   8      589.60      474.25     39.84 o 
 -23   0   8       69.22       54.48     18.71 o 
 -22   0   8      212.00      141.50     26.82 o 
 -21   0   8       46.85        8.15     16.26 o 
 -20   0   8       99.68      139.88     20.32 o 
 -19   0   8       18.72       13.01     11.40 o 
 -18   0   8      247.29      200.05     13.01 o 
 -17   0   8      617.31      529.63     18.72 o 
 -16   0   8      426.77      510.03     17.91 o 
 -15   0   8       10.35       13.81      8.95 o 
 -14   0   8       11.52       11.40      8.95 o 
 -13   0   8     1529.61     1664.77     30.96 o 
 -12   0   8      693.69      628.20     16.27 o 
 -11   0   8      592.05      689.18     15.47 o 
 -10   0   8     4212.84     4366.40     67.05 o 
  -9   0   8       21.30        6.50      6.50 o 
  -8   0   8      183.94      184.60      9.76 o 
  -7   0   8      962.16      943.71     19.54 o 
  -6   0   8     4781.75     4834.78     79.46 o 
  -5   0   8      149.83      204.96      8.95 o 
  -4   0   8     1149.86     1193.37     23.61 o 
  -3   0   8      632.43      632.43     13.02 o 
  -2   0   8      408.04      418.20      9.76 o 
  -1   0   8     1916.45     1996.31     35.07 o 
   0   0   8     4687.00     4703.83     70.42 o 
   1   0   8     2143.93     2066.71     33.43 o 
   2   0   8      184.58      220.42      9.76 o 
   3   0   8     2964.77     3222.52     48.97 o 
   4   0   8     3862.99     4131.53     63.74 o 
   5   0   8      267.61      308.26      8.15 o 
   6   0   8       15.97       15.46      4.90 o 
   7   0   8      117.00      120.34      6.50 o 
   8   0   8      169.28      260.24      7.31 o 
   9   0   8     3145.96     3228.79     50.58 o 
  10   0   8        0.12        1.65      3.25 o 
  11   0   8      653.98      649.22     13.82 o 
  12   0   8       10.40        8.15      4.90 o 
  13   0   8      824.16      819.34     24.42 o 
  14   0   8      293.26      252.94     34.17 o 
  15   0   8      529.36      546.61     47.19 o 
  16   0   8     2699.19     2788.64    118.95 o 
  17   0   8     1394.61     1459.31    100.91 o 
  18   0   8      230.01      113.83     59.35 o 
  19   0   8       70.22       -2.45     45.53 o 
 -26   1   8      137.00      124.43     45.53 o 
 -25   1   8      601.70      728.49     38.25 o 
 -24   1   8       42.93       51.23     18.63 o 
 -23   1   8       98.08       55.54     27.24 o 
 -22   1   8      141.84      136.03     16.07 o 
 -21   1   8       31.33       33.35     12.04 o 
 -20   1   8      226.57      183.59     23.57 o 
 -19   1   8     1843.19     1605.61     32.99 o 
 -18   1   8      747.06      686.90     16.67 o 
 -17   1   8       69.32       27.77     10.56 o 
 -16   1   8      271.54      259.03      9.77 o 
 -15   1   8      125.98      128.95      7.47 o 
 -14   1   8      461.69      432.86     18.30 o 
 -13   1   8      145.86      133.00      6.60 o 
 -12   1   8      176.27      147.61      6.33 o 
 -11   1   8        3.63        1.53      5.28 o 
 -10   1   8       16.45       31.08      7.73 o 
  -9   1   8      248.81      241.59     24.42 o 
  -8   1   8     2866.23     3073.43     36.32 o 
  -7   1   8       36.81       46.56      4.60 o 
  -6   1   8     5059.21     5559.17     69.74 o 
  -5   1   8      383.72      414.59      7.99 o 
  -4   1   8     7093.77     7803.60     90.10 o 
  -3   1   8       11.39       10.58      3.46 o 
  -2   1   8      279.50      299.77      6.33 o 
  -1   1   8      106.70      112.13      6.08 o 
   0   1   8       76.76       89.15      4.50 o 
   1   1   8     2425.95     2447.14     28.35 o 
   2   1   8      410.21      385.41     17.09 o 
   3   1   8     5740.51     6093.33     70.67 o 
   4   1   8      269.09      273.37      6.03 o 
   5   1   8      713.88      710.84      9.77 o 
   6   1   8      224.78      278.96      5.44 o 
   7   1   8       49.18       56.93      2.87 o 
   8   1   8       20.03       23.92      4.07 o 
   9   1   8      139.56      147.01      6.15 o 
  10   1   8      189.40      148.97     23.99 o 
  11   1   8     3264.64     3250.70     52.32 o 
  12   1   8      936.99      987.01     36.60 o 
  13   1   8      499.81      453.61     18.25 o 
  14   1   8       21.54       14.30     27.24 o 
  15   1   8      224.22      268.43     14.78 o 
  16   1   8      486.66      552.93     36.20 o 
  17   1   8      786.57      736.46     48.81 o 
  18   1   8     1039.35      993.40     65.08 o 
  19   1   8      115.80      202.48     48.78 o 
 -26   2   8        2.63      -12.20     30.07 o 
 -25   2   8      233.09      233.41     45.53 o 
 -24   2   8       54.56      -23.90     27.78 o 
 -23   2   8       23.88       39.45     26.44 o 
 -22   2   8       23.22       26.15     17.15 o 
 -21   2   8       31.20       37.77     14.07 o 
 -20   2   8        4.03      -10.88     10.88 o 
 -19   2   8      155.72      132.06     11.11 o 
 -18   2   8      751.61      695.17     37.82 o 
 -17   2   8      232.78      177.64      9.73 o 
 -16   2   8      220.86      237.08     11.38 o 
 -15   2   8       88.77       82.18     12.19 o 
 -14   2   8      143.75      146.67     16.26 o 
 -13   2   8       31.78       26.25      7.31 o 
 -12   2   8      544.73      589.10     22.38 o 
 -11   2   8       20.78       27.99      6.91 o 
 -10   2   8      718.22      753.48     19.13 o 
  -9   2   8      702.62      772.36     17.50 o 
  -8   2   8       69.00       85.64      8.13 o 
  -7   2   8     3184.94     3280.54     39.84 o 
  -6   2   8        3.05        6.34      9.35 o 
  -5   2   8      371.65      357.31      9.76 o 
  -4   2   8        1.31       10.31      9.35 o 
  -3   2   8     1847.44     1902.47     23.63 o 
  -2   2   8     3959.14     4171.96     46.10 o 
  -1   2   8      134.42      122.46      4.03 o 
   0   2   8     3389.35     3562.89     42.46 o 
   1   2   8       48.77       40.26      4.07 o 
   2   2   8       40.95       46.02     13.41 o 
   3   2   8      469.58      449.78      7.75 o 
   4   2   8     1465.63     1512.30     18.91 o 
   5   2   8      647.23      669.05     10.18 o 
   6   2   8       43.41       43.62     10.18 o 
   7   2   8      818.20      834.47     15.04 o 
   8   2   8        8.71       15.80      8.95 o 
   9   2   8      128.73      127.78      8.39 o 
  10   2   8      135.35      120.90     13.03 o 
  11   2   8      112.57      126.61      7.97 o 
  12   2   8      357.62      303.38     13.82 o 
  13   2   8      533.66      561.34     17.47 o 
  14   2   8      570.65      568.40     44.34 o 
  15   2   8      129.07      157.64     15.58 o 
  16   2   8      863.44      876.53     61.84 o 
  17   2   8      545.08      590.54     29.28 o 
  18   2   8       72.51      -17.91     39.83 o 
  19   2   8      280.77      257.79     51.24 o 
 -26   3   8        3.45        1.65     44.72 o 
 -25   3   8      471.67      390.39     43.93 o 
 -24   3   8        4.72       42.99     28.06 o 
 -23   3   8       47.75       53.36     23.15 o 
 -22   3   8     1546.34     1425.44     41.54 o 
 -21   3   8      465.76      453.14     22.37 o 
 -20   3   8       76.51       64.26     12.93 o 
 -19   3   8      817.57      696.59     20.33 o 
 -18   3   8      641.28      637.95     15.54 o 
 -17   3   8       54.31       34.68      9.15 o 
 -16   3   8       26.62       14.15      7.75 o 
 -15   3   8       11.91        4.11      7.75 o 
 -14   3   8     1285.16     1314.23     19.47 o 
 -13   3   8      254.23      249.20      8.33 o 
 -12   3   8      335.58      340.98      9.47 o 
 -11   3   8     5170.97     5245.30     67.07 o 
 -10   3   8     3063.24     2967.78     36.92 o 
  -9   3   8       12.14       29.39     10.16 o 
  -8   3   8     1823.97     1831.87     24.22 o 
  -7   3   8      464.92      467.09     16.27 o 
  -6   3   8     1378.82     1631.92     23.44 o 
  -5   3   8      740.06      763.36     12.62 o 
  -4   3   8     3004.13     3154.78     40.93 o 
  -3   3   8       16.64       19.03      5.70 o 
  -2   3   8     1771.82     1782.62     20.99 o 
  -1   3   8       59.95       60.26      3.46 o 
   0   3   8       85.87       88.11      3.72 o 
   1   3   8     2287.40     2480.26     30.27 o 
   2   3   8     2591.15     2612.38     34.15 o 
   3   3   8      192.71      211.87      5.76 o 
   4   3   8      656.54      694.54     10.17 o 
   5   3   8     1042.70     1036.75     16.80 o 
   6   3   8     1220.11     1277.01     19.93 o 
   7   3   8       86.00       82.56      6.27 o 
   8   3   8      530.37      489.87     11.54 o 
   9   3   8      396.17      392.46     13.82 o 
  10   3   8       17.27       17.65      7.51 o 
  11   3   8       98.45       69.13     16.26 o 
  12   3   8      800.64      809.87     52.08 o 
  13   3   8      686.36      722.10     22.00 o 
  14   3   8        6.95      -16.49     41.07 o 
  15   3   8       39.95       34.17     16.26 o 
  16   3   8       52.22       40.67     16.26 o 
  17   3   8       76.59       75.64     17.06 o 
  18   3   8       19.07      -27.66     57.73 o 
  19   3   8      380.30      444.05     71.56 o 
 -25   4   8       25.97      128.47     44.72 o 
 -24   4   8        8.17       -9.58     31.29 o 
 -23   4   8      550.68      539.64     39.04 o 
 -22   4   8      434.32      388.24     21.92 o 
 -21   4   8        0.10      -16.87     26.84 o 
 -20   4   8      200.85      214.80     26.02 o 
 -19   4   8        3.31        5.85     12.27 o 
 -18   4   8       68.89       70.63     14.23 o 
 -17   4   8       19.39       20.68     13.41 o 
 -16   4   8     1176.56     1302.61     53.73 o 
 -15   4   8      401.43      439.40     12.04 o 
 -14   4   8      450.49      487.26     13.01 o 
 -13   4   8      550.27      569.97     13.51 o 
 -12   4   8     1153.08     1160.11     28.50 o 
 -11   4   8      142.86      129.67      9.36 o 
 -10   4   8      201.90      195.71      6.26 o 
  -9   4   8     3110.50     3438.37     42.42 o 
  -8   4   8     4700.88     5181.39     65.82 o 
  -7   4   8        8.49        6.41      8.13 o 
  -6   4   8        0.32        6.92      5.17 o 
  -5   4   8       46.28       31.32      5.08 o 
  -4   4   8     1567.00     1538.69     23.33 o 
  -3   4   8     4997.70     5284.37     91.73 o 
  -2   4   8       59.43       55.56      3.91 o 
  -1   4   8     4512.67     4643.50     72.42 o 
   0   4   8     1195.38     1188.47     15.63 o 
   1   4   8      917.94      882.83     16.28 o 
   2   4   8       14.33       12.79      9.35 o 
   3   4   8      144.09      141.20      4.60 o 
   4   4   8      917.96      884.24     12.95 o 
   5   4   8      288.68      323.17      9.38 o 
   6   4   8     2113.43     2226.43     32.36 o 
   7   4   8       84.53       70.70      6.93 o 
   8   4   8      102.13       93.61      7.51 o 
   9   4   8      625.50      558.45     14.46 o 
  10   4   8      612.36      546.68     15.20 o 
  11   4   8        1.90       -7.64      7.64 o 
  12   4   8       93.53       60.18     16.26 o 
  13   4   8     1010.07      974.06     35.00 o 
  14   4   8      659.70      740.28     30.93 o 
  15   4   8       67.07       58.54     18.71 o 
  16   4   8      497.35      566.11     32.53 o 
  17   4   8       67.45       67.49     24.41 o 
  18   4   8       89.56       95.15     21.16 o 
 -25   5   8      213.26      270.79     38.22 o 
 -24   5   8       73.34       88.74     27.52 o 
 -23   5   8      231.81      216.66     39.85 o 
 -22   5   8       14.31        6.83     16.09 o 
 -21   5   8      529.54      482.87     24.36 o 
 -20   5   8      100.98       64.82     28.06 o 
 -19   5   8      337.51      271.93     26.02 o 
 -18   5   8     1268.42     1265.18     39.08 o 
 -17   5   8      484.59      413.81     15.95 o 
 -16   5   8      658.66      723.04     15.81 o 
 -15   5   8       73.44       83.33      8.90 o 
 -14   5   8      136.82      132.49      9.38 o 
 -13   5   8      126.63      124.72      8.33 o 
 -12   5   8      969.59      847.83     14.36 o 
 -11   5   8      719.87      722.02     15.87 o 
 -10   5   8      546.15      546.59     11.12 o 
  -9   5   8      577.41      609.57     20.35 o 
  -8   5   8      184.19      175.35     15.86 o 
  -7   5   8       26.27       22.23      7.33 o 
  -6   5   8    10639.00    12282.14    150.87 o 
  -5   5   8        0.40      -11.38     11.38 o 
  -4   5   8     1280.37     1460.72     22.75 o 
  -3   5   8      533.25      534.91     11.39 o 
  -2   5   8     7730.59     8334.94    101.57 o 
  -1   5   8       67.42       44.44      3.91 o 
   0   5   8      310.80      292.67      6.45 o 
   1   5   8       12.48       12.87      3.30 o 
   2   5   8      267.18      235.65     10.18 o 
   3   5   8     3567.38     3813.23     49.63 o 
   4   5   8      977.71      963.81     14.67 o 
   5   5   8       81.98       72.76     14.23 o 
   6   5   8      265.51      247.40     13.83 o 
   7   5   8       35.57       27.38      7.62 o 
   8   5   8      755.64      826.20     17.72 o 
   9   5   8        0.21      -13.43     13.43 o 
  10   5   8       49.85       43.68     10.95 o 
  11   5   8       75.27       78.96     13.43 o 
  12   5   8      747.50      755.82     40.69 o 
  13   5   8      251.78      214.71     21.96 o 
  14   5   8        0.75       -6.50     17.06 o 
  15   5   8        2.29      -17.06     17.06 o 
  16   5   8        2.04       16.26     20.31 o 
  17   5   8      174.00      206.54     26.82 o 
  18   5   8       20.60       17.90     23.57 o 
  19   5   8       49.36      115.47     26.82 o 
 -25   6   8      180.19      177.27     38.22 o 
 -24   6   8      445.36      426.19     40.66 o 
 -23   6   8       32.27       34.79     25.78 o 
 -22   6   8      139.34      175.70     32.15 o 
 -21   6   8       17.99        6.21     15.03 o 
 -20   6   8      779.95      744.92     56.54 o 
 -19   6   8      317.61      239.42     14.64 o 
 -18   6   8      451.72      371.97     15.16 o 
 -17   6   8      907.65      878.00     24.41 o 
 -16   6   8       26.48       34.60      9.20 o 
 -15   6   8      711.80      712.34     16.66 o 
 -14   6   8      657.45      622.65     14.08 o 
 -13   6   8      993.98      988.95     24.01 o 
 -12   6   8       12.99       -5.11      9.76 o 
 -11   6   8       59.40       52.51      5.65 o 
 -10   6   8        0.00       -7.04      7.04 o 
  -9   6   8      199.24      209.84      8.79 o 
  -8   6   8      593.83      640.94     13.89 o 
  -7   6   8      252.84      258.78     12.61 o 
  -6   6   8    12837.12    13716.79    180.00 o 
  -5   6   8       15.51       11.60     13.83 o 
  -4   6   8     3501.47     3571.35     46.70 o 
  -3   6   8     1067.12     1176.27     17.38 o 
  -2   6   8       39.27       51.37      9.76 o 
  -1   6   8      114.67       90.97      5.08 o 
   0   6   8      361.02      399.93      7.81 o 
   1   6   8     1563.17     1532.27     21.32 o 
   2   6   8       14.20        1.84      3.12 o 
   3   6   8       13.03       19.26      4.07 o 
   4   6   8        5.94       16.37      3.14 o 
   5   6   8       24.41       20.25      8.20 o 
   6   6   8       31.15       37.74     23.57 o 
   7   6   8       76.61       80.03      8.90 o 
   8   6   8      814.07      816.68     18.65 o 
   9   6   8       25.92       34.16      9.73 o 
  10   6   8       19.06       -0.94     17.89 o 
  11   6   8      716.16      684.66     40.27 o 
  12   6   8        0.14       -7.31     18.71 o 
  13   6   8       65.24       56.93     25.21 o 
  14   6   8       77.87       91.90     22.76 o 
  15   6   8      300.22      270.01     26.02 o 
  16   6   8        7.24      -14.65     19.51 o 
  17   6   8      419.89      432.70     30.92 o 
  18   6   8       22.00        8.95     26.02 o 
 -25   7   8       27.27      -22.76     34.16 o 
 -24   7   8        1.43       50.41     49.20 o 
 -23   7   8        7.69        0.89     29.27 o 
 -22   7   8      167.68      198.28     49.19 o 
 -21   7   8       57.71       17.71     18.55 o 
 -20   7   8        1.19        5.49     21.54 o 
 -19   7   8      153.00      131.68     13.43 o 
 -18   7   8      233.28      224.91      9.95 o 
 -17   7   8      699.64      644.40     17.09 o 
 -16   7   8      172.19      172.58     18.29 o 
 -15   7   8      383.64      406.03     13.20 o 
 -14   7   8      351.38      386.34     11.50 o 
 -13   7   8       12.18        6.92      8.19 o 
 -12   7   8     5274.64     5421.32     65.79 o 
 -11   7   8       52.59       40.73      6.37 o 
 -10   7   8        2.99        5.09     11.38 o 
  -9   7   8      565.32      652.05     12.80 o 
  -8   7   8      225.99      232.70      7.02 o 
  -7   7   8      885.82      925.56     16.11 o 
  -6   7   8      328.12      355.57     17.07 o 
  -5   7   8      799.44      884.30     12.94 o 
  -4   7   8     6450.48     6922.91     87.18 o 
  -3   7   8      171.84      142.37      6.01 o 
  -2   7   8     1058.76     1090.51     16.80 o 
  -1   7   8      153.74      177.12      7.04 o 
   0   7   8      412.28      356.87      7.97 o 
   1   7   8       23.49       23.67      8.95 o 
   2   7   8       96.83      125.26      5.08 o 
   3   7   8      201.38      166.30      5.41 o 
   4   7   8       58.52       74.20      6.10 o 
   5   7   8      385.09      359.37     12.28 o 
   6   7   8      930.96      940.76     24.41 o 
   7   7   8       43.66       16.97      9.76 o 
   8   7   8        0.21       -3.65     21.16 o 
   9   7   8        0.47        8.09     18.29 o 
  10   7   8       97.98       69.66     15.03 o 
  11   7   8      695.25      687.05     27.16 o 
  12   7   8       15.43       21.96     19.51 o 
  13   7   8      827.73      750.98     34.99 o 
  14   7   8      265.67      287.07     30.08 o 
  15   7   8       82.16       60.99     25.21 o 
  16   7   8      288.90      269.20     30.08 o 
  17   7   8       69.87      111.41     26.02 o 
  18   7   8       20.78       25.21     34.97 o 
 -24   8   8      172.52      202.34     33.75 o 
 -23   8   8        4.28        3.25     24.73 o 
 -22   8   8      281.42      299.81     59.37 o 
 -21   8   8       49.72       48.34     43.50 o 
 -20   8   8        2.40      -13.24     39.85 o 
 -19   8   8       54.97       53.49     10.36 o 
 -18   8   8      921.64      867.67     88.69 o 
 -17   8   8      101.41       72.34     10.05 o 
 -16   8   8       71.79       75.75     11.40 o 
 -15   8   8      260.74      262.43     13.23 o 
 -14   8   8     4043.72     4129.25     66.56 o 
 -13   8   8      156.72      161.65      9.95 o 
 -12   8   8     3028.00     3017.23     42.37 o 
 -11   8   8      427.98      417.46     11.09 o 
 -10   8   8       97.01      103.63      7.29 o 
  -9   8   8        0.12        7.98      6.50 o 
  -8   8   8      997.16      981.53     32.57 o 
  -7   8   8      325.90      309.35      8.86 o 
  -6   8   8       14.47       25.26     16.66 o 
  -5   8   8     1045.01     1027.88     16.80 o 
  -4   8   8      677.08      683.45     13.08 o 
  -3   8   8      195.88      179.61      6.63 o 
  -2   8   8     1638.66     1583.63     23.27 o 
  -1   8   8      232.36      187.87     10.58 o 
   0   8   8       91.49      133.56      5.85 o 
   1   8   8     8534.43     8845.57    102.88 o 
   2   8   8       85.00       71.65      5.41 o 
   3   8   8     1091.89     1017.31     16.25 o 
   4   8   8     1437.09     1476.98     19.87 o 
   5   8   8      170.10      196.20      5.31 o 
   6   8   8        3.08        8.38      8.33 o 
   7   8   8      563.56      520.33     18.84 o 
   8   8   8      100.47      104.70     14.60 o 
   9   8   8      959.17      813.03     25.80 o 
  10   8   8       45.25       35.11     30.89 o 
  11   8   8     1240.66     1262.28     36.93 o 
  12   8   8       80.62       78.05     18.71 o 
  13   8   8      104.33      129.28     23.57 o 
  14   8   8        0.45      -24.41     24.41 o 
  15   8   8       96.87       82.95     21.96 o 
  16   8   8       46.47      -23.57     23.57 o 
  17   8   8      258.07      289.51     30.92 o 
  18   8   8      534.96      661.29     54.50 o 
 -24   9   8       38.68       75.72     26.86 o 
 -23   9   8       36.08       -2.99     26.74 o 
 -22   9   8       12.84       -6.86     24.19 o 
 -21   9   8       23.11      -24.98     24.99 o 
 -20   9   8       84.32      100.46     16.78 o 
 -19   9   8      509.91      520.79     21.16 o 
 -18   9   8      230.41      242.01     13.88 o 
 -17   9   8        5.72      -17.30     17.30 o 
 -16   9   8      471.99      430.02     33.76 o 
 -15   9   8      571.92      623.11     25.63 o 
 -14   9   8        2.39       15.00     13.01 o 
 -13   9   8       51.41       37.85     10.18 o 
 -12   9   8     1096.83     1023.29     24.41 o 
 -11   9   8       12.18        0.54      7.02 o 
 -10   9   8     4567.08     4658.56     58.46 o 
  -9   9   8      202.67      189.55      8.12 o 
  -8   9   8      113.64      112.61      6.54 o 
  -7   9   8       95.64       88.55     16.66 o 
  -6   9   8      912.11      773.33     14.67 o 
  -5   9   8       54.13       63.36      7.17 o 
  -4   9   8       67.07       52.89      8.33 o 
  -3   9   8       70.51       54.51      7.73 o 
  -2   9   8      121.03      104.92      7.04 o 
  -1   9   8       22.22       22.41      5.85 o 
   0   9   8     1038.90     1016.23     17.72 o 
   1   9   8       21.28       31.37      5.54 o 
   2   9   8      426.20      412.27     15.06 o 
   3   9   8       42.21       32.73      7.31 o 
   4   9   8      576.20      519.19     20.33 o 
   5   9   8       19.95       25.60      3.30 o 
   6   9   8       69.65       93.74     10.96 o 
   7   9   8      735.96      757.61     21.56 o 
   8   9   8      118.09       53.66     15.06 o 
   9   9   8      123.14       91.59     17.89 o 
  10   9   8        5.67       14.75     12.61 o 
  11   9   8       13.22      -13.45     21.14 o 
  12   9   8        0.22       21.16     23.57 o 
  13   9   8      248.91      213.06     26.82 o 
  14   9   8       13.02        9.76     28.46 o 
  15   9   8       69.14       80.50     22.76 o 
  16   9   8        2.92       20.31     21.96 o 
  17   9   8       18.94       -4.90     27.66 o 
 -24  10   8       68.71      117.07     43.92 o 
 -23  10   8      493.56      508.14     36.49 o 
 -22  10   8      201.36      196.53     28.11 o 
 -21  10   8       47.56       59.20     34.15 o 
 -20  10   8        0.77       -4.91     28.06 o 
 -19  10   8        0.66      -15.27     26.02 o 
 -18  10   8       16.50       -3.04     15.11 o 
 -17  10   8      530.55      519.73     31.73 o 
 -16  10   8      346.10      304.14     14.13 o 
 -15  10   8      666.69      703.04     27.66 o 
 -14  10   8       51.22       43.03     10.94 o 
 -13  10   8      361.59      358.28     12.90 o 
 -12  10   8      379.62      386.14     14.14 o 
 -11  10   8        1.91      -14.45     14.45 o 
 -10  10   8       71.02       83.01      7.38 o 
  -9  10   8        3.09       -4.28     18.31 o 
  -8  10   8     4051.75     3898.82     53.47 o 
  -7  10   8      130.99      118.79      7.38 o 
  -6  10   8       52.21       47.09     14.23 o 
  -5  10   8       20.95        4.49     10.98 o 
  -4  10   8      168.52      212.87     18.31 o 
  -3  10   8       45.66       26.44      8.06 o 
  -2  10   8      149.08      128.15      9.20 o 
  -1  10   8      131.45      146.96      7.22 o 
   0  10   8       43.02       20.45      7.71 o 
   1  10   8      256.87      243.80     15.04 o 
   2  10   8        0.52        2.22     14.23 o 
   3  10   8      409.08      465.99     11.81 o 
   4  10   8     5517.14     5601.62    101.76 o 
   5  10   8       85.64       90.83      7.31 o 
   6  10   8       67.01       67.82      3.12 o 
   7  10   8       87.00       38.38     13.58 o 
   8  10   8       69.91       30.34     32.52 o 
   9  10   8      186.95      166.86     29.69 o 
  10  10   8      365.86      300.23     53.29 o 
  11  10   8      216.11      191.52     18.40 o 
  12  10   8       19.96       17.90     21.16 o 
  13  10   8      211.91      137.44     26.02 o 
  14  10   8       39.47       45.53     24.41 o 
  15  10   8      288.87      238.28     31.72 o 
  16  10   8      106.29      127.68     36.58 o 
  17  10   8        5.21       12.20     43.92 o 
 -23  11   8       69.76       63.35     29.04 o 
 -22  11   8       50.34       91.94     37.83 o 
 -21  11   8        0.01       37.34     37.32 o 
 -20  11   8      973.40     1089.55     36.88 o 
 -19  11   8      158.06      173.17     14.86 o 
 -18  11   8      391.10      416.61     20.29 o 
 -17  11   8        5.79       24.32     15.31 o 
 -16  11   8      830.41      762.05     29.29 o 
 -15  11   8      293.07      310.42     14.24 o 
 -14  11   8      102.17      116.42     15.04 o 
 -13  11   8      239.25      221.55     21.95 o 
 -12  11   8     1993.92     2033.66     71.67 o 
 -11  11   8     1170.74     1191.12     73.67 o 
 -10  11   8      399.18      326.92     16.28 o 
  -9  11   8       62.55       66.90      8.37 o 
  -8  11   8       36.48       37.23      7.80 o 
  -7  11   8       72.99       56.31      8.95 o 
  -6  11   8       13.97        9.15      6.91 o 
  -5  11   8     1826.57     1787.02     30.78 o 
  -4  11   8      121.70       91.20     10.96 o 
  -3  11   8        0.27       17.86      8.33 o 
  -2  11   8     1340.94     1261.14     23.31 o 
  -1  11   8      476.42      476.43     13.51 o 
   0  11   8     6301.19     6442.31    103.91 o 
   1  11   8        0.62       11.68      5.74 o 
   2  11   8     9301.33     9865.02    135.77 o 
   3  11   8     2182.03     2170.22     31.88 o 
   4  11   8       31.15       10.45     15.05 o 
   5  11   8       14.92       10.52     19.11 o 
   6  11   8       13.22       27.09      4.07 o 
   7  11   8     1002.24      920.19     25.33 o 
   8  11   8      144.01      112.98     13.82 o 
   9  11   8        3.72       -2.69     16.41 o 
  10  11   8       73.80       70.54     19.69 o 
  11  11   8       10.58      -11.36     20.61 o 
  12  11   8       49.60       62.59     24.41 o 
  13  11   8      114.43      125.23     33.33 o 
  14  11   8       14.94       16.26     29.27 o 
  15  11   8        0.05        0.00     31.72 o 
  16  11   8      177.07      162.65     37.42 o 
 -23  12   8      101.77      201.67     60.99 o 
 -22  12   8      437.09      451.46     46.49 o 
 -21  12   8       50.10       65.18     26.77 o 
 -20  12   8      121.00       94.63     26.28 o 
 -19  12   8       92.64       62.05     19.94 o 
 -18  12   8       10.39       27.44     17.57 o 
 -17  12   8      457.83      507.76     20.22 o 
 -16  12   8      125.99      117.75     15.19 o 
 -15  12   8      450.72      470.54     36.20 o 
 -14  12   8     1146.01     1247.22     27.96 o 
 -13  12   8     1790.47     1807.14    108.30 o 
 -12  12   8      124.44      115.39     12.56 o 
 -11  12   8        7.29       -7.99     11.88 o 
 -10  12   8      237.58      341.65     15.86 o 
  -9  12   8      849.66      881.77     50.85 o 
  -8  12   8     2736.99     2615.94     41.13 o 
  -7  12   8     3284.31     3485.95     51.24 o 
  -6  12   8     5084.00     5501.82    111.93 o 
  -5  12   8      698.50      685.35     32.96 o 
  -4  12   8       44.94       62.34      8.57 o 
  -3  12   8      706.86      659.30     15.51 o 
  -2  12   8       84.35      103.99     15.46 o 
  -1  12   8      146.58      156.79     23.59 o 
   0  12   8     1760.07     1781.38     53.34 o 
   1  12   8      438.75      481.69     12.45 o 
   2  12   8      965.36      988.24     18.32 o 
   3  12   8       93.81       63.89      8.93 o 
   4  12   8      181.69      198.62     10.98 o 
   5  12   8     1058.48     1142.31     21.30 o 
   6  12   8       12.13       12.68      6.46 o 
   7  12   8        4.90      -11.38     11.38 o 
   8  12   8        1.16       10.09     14.65 o 
   9  12   8      325.77      345.57     21.51 o 
  10  12   8      291.16      259.68     28.45 o 
  11  12   8       30.66       51.73     20.11 o 
  12  12   8      624.62      684.93     43.10 o 
  13  12   8       95.00      164.25     30.07 o 
  14  12   8      354.17      400.16     35.78 o 
  15  12   8        0.00      -23.57     23.57 o 
  16  12   8       28.04       44.72     33.32 o 
 -22  13   8       10.33       12.41     28.45 o 
 -21  13   8      160.75      147.85     42.28 o 
 -20  13   8        4.37       18.71     38.46 o 
 -19  13   8      418.31      385.99     41.63 o 
 -18  13   8      688.45      659.90     45.55 o 
 -17  13   8       29.06        6.18     15.19 o 
 -16  13   8      682.66      655.60     35.79 o 
 -15  13   8      116.78      112.76     39.45 o 
 -14  13   8      292.84      276.70     19.92 o 
 -13  13   8      256.20      278.83     16.15 o 
 -12  13   8      730.91      684.77     20.92 o 
 -11  13   8      936.22      924.39     22.08 o 
 -10  13   8      159.05      157.55     12.36 o 
  -9  13   8       34.35       11.38     22.78 o 
  -8  13   8     1298.85     1356.89     58.20 o 
  -7  13   8      449.71      424.28     14.27 o 
  -6  13   8      465.72      421.27     19.54 o 
  -5  13   8        4.53      -16.56     16.56 o 
  -4  13   8      378.58      376.08     15.81 o 
  -3  13   8      283.46      271.02     14.46 o 
  -2  13   8      470.74      425.97     32.53 o 
  -1  13   8        5.44       -2.88     15.44 o 
   0  13   8      458.55      467.35     16.69 o 
   1  13   8      479.86      474.87     12.19 o 
   2  13   8       82.40       66.94     18.31 o 
   3  13   8     1685.27     1718.02     27.58 o 
   4  13   8      539.20      559.64     13.51 o 
   5  13   8       14.66        9.16      8.53 o 
   6  13   8      227.63      258.19     31.72 o 
   7  13   8      334.36      410.11     45.56 o 
   8  13   8        9.40       -4.57     23.59 o 
   9  13   8       72.00       61.97     16.41 o 
  10  13   8       52.69       58.72     24.39 o 
  11  13   8      110.97      103.91     38.22 o 
  12  13   8        1.45      -32.52     32.52 o 
  13  13   8        0.03       18.71     23.57 o 
  14  13   8       83.35       61.79     33.32 o 
  15  13   8       29.61       30.91     31.72 o 
 -21  14   8      101.69      142.83     41.77 o 
 -20  14   8        5.85       23.11     56.11 o 
 -19  14   8       26.80       48.92     48.80 o 
 -18  14   8      252.80      241.96     28.73 o 
 -17  14   8      101.76      118.80     36.19 o 
 -16  14   8      560.21      619.02     30.24 o 
 -15  14   8        1.28        6.41     21.16 o 
 -14  14   8       29.39      -30.09     30.09 o 
 -13  14   8     1068.85     1097.21     29.68 o 
 -12  14   8        6.42       27.48     12.85 o 
 -11  14   8      468.69      413.92     17.47 o 
 -10  14   8      154.03      129.08     29.27 o 
  -9  14   8      213.79      189.77     15.86 o 
  -8  14   8     1119.19     1071.60     50.87 o 
  -7  14   8       41.20       49.94     10.76 o 
  -6  14   8        0.71       -2.25     12.27 o 
  -5  14   8      329.99      358.49     25.62 o 
  -4  14   8     1376.94     1385.23     33.06 o 
  -3  14   8     2156.16     2191.27     54.99 o 
  -2  14   8      257.08      257.91     25.22 o 
  -1  14   8      559.25      549.76     19.53 o 
   0  14   8      149.66      124.84     14.96 o 
   1  14   8       10.37       -7.31     11.12 o 
   2  14   8      177.75      164.92     17.49 o 
   3  14   8      151.43      119.17      9.20 o 
   4  14   8       68.65       71.04     10.53 o 
   5  14   8        7.87       17.12      8.65 o 
   6  14   8        0.93      -16.35     23.18 o 
   7  14   8        7.30       -7.45      7.56 o 
   8  14   8      158.10      148.48     15.86 o 
   9  14   8        1.49      -11.26     36.19 o 
  10  14   8        0.01       -7.62     16.95 o 
  11  14   8       72.30        0.69     25.01 o 
  12  14   8      522.90      661.29     43.09 o 
  13  14   8      298.17      304.98     36.58 o 
  14  14   8       28.29       45.53     33.32 o 
 -20  15   8      425.48      398.10     37.59 o 
 -19  15   8        3.85       36.17     40.13 o 
 -18  15   8      757.19      802.65     44.58 o 
 -17  15   8       71.22       49.15     28.16 o 
 -16  15   8      138.48      134.37     37.00 o 
 -15  15   8        5.70        0.39     25.93 o 
 -14  15   8     1423.13     1432.80     63.48 o 
 -13  15   8        3.51       14.68     21.94 o 
 -12  15   8      736.54      727.40     28.88 o 
 -11  15   8       33.46        6.97     34.15 o 
 -10  15   8      723.00      712.95     24.34 o 
  -9  15   8      257.97      256.60     14.81 o 
  -8  15   8     1299.17     1354.15     31.59 o 
  -7  15   8       11.08       -5.26     27.24 o 
  -6  15   8       45.51       22.95     18.37 o 
  -5  15   8     1963.59     1959.35     47.65 o 
  -4  15   8      226.33      206.78     24.39 o 
  -3  15   8       67.15       43.30     21.96 o 
  -2  15   8     2209.00     2171.77     44.94 o 
  -1  15   8       12.95      -16.62     20.32 o 
   0  15   8        4.40       -0.57     12.35 o 
   1  15   8      818.66      777.39     19.87 o 
   2  15   8      439.86      422.94     21.55 o 
   3  15   8      202.30      202.43     13.43 o 
   4  15   8      406.11      393.12     16.28 o 
   5  15   8       14.95       14.24     15.27 o 
   6  15   8       57.44       60.39     11.72 o 
   7  15   8      618.42      675.98     21.47 o 
   8  15   8      224.42      222.88     15.86 o 
   9  15   8      162.37      153.38     23.91 o 
  10  15   8      110.57      104.22     25.01 o 
  11  15   8       50.24       24.18     27.64 o 
  12  15   8      450.87      509.14     47.19 o 
  13  15   8       11.52       -4.90     27.66 o 
 -19  16   8      399.25      372.09     37.90 o 
 -18  16   8        8.69        8.61     34.15 o 
 -17  16   8      208.32      286.68     41.11 o 
 -16  16   8      950.71     1035.88    117.99 o 
 -15  16   8        0.15       -0.72     22.06 o 
 -14  16   8      471.58      486.90     32.95 o 
 -13  16   8        2.29       23.08     35.37 o 
 -12  16   8     1176.50     1176.09     45.99 o 
 -11  16   8      151.00      153.74     17.35 o 
 -10  16   8      146.90      139.90     14.14 o 
  -9  16   8        7.55      -29.30     35.77 o 
  -8  16   8      492.32      526.98     27.25 o 
  -7  16   8     1250.19     1391.78     59.01 o 
  -6  16   8       58.58       77.71     25.19 o 
  -5  16   8        5.98       -4.48     13.23 o 
  -4  16   8       20.88       33.31     15.16 o 
  -3  16   8       13.33      -11.62     17.35 o 
  -2  16   8      342.06      361.26     25.22 o 
  -1  16   8      815.16      876.08     77.70 o 
   0  16   8      176.16      167.07     16.20 o 
   1  16   8       46.45       60.83     14.39 o 
   2  16   8      143.65      156.15     13.23 o 
   3  16   8      407.85      360.31     18.16 o 
   4  16   8       50.49       45.72     14.60 o 
   5  16   8      278.44      252.63     17.31 o 
   6  16   8       92.85       53.97     27.24 o 
   7  16   8       22.13       14.45     12.95 o 
   8  16   8      215.91      211.16     14.94 o 
   9  16   8      514.97      518.21     28.51 o 
  10  16   8        0.03       -4.54     23.32 o 
  11  16   8      498.31      468.51     37.43 o 
  12  16   8       26.56       19.51     30.91 o 
  13  16   8       57.17       79.69     43.92 o 
 -18  17   8       34.33       69.70     30.17 o 
 -17  17   8      185.93      231.44     32.20 o 
 -16  17   8        1.29       68.26     38.55 o 
 -15  17   8      438.52      428.45     28.44 o 
 -14  17   8       28.53       -1.39     24.39 o 
 -13  17   8        0.04      -29.02     29.02 o 
 -12  17   8      313.49      358.45     27.68 o 
 -11  17   8       83.04       65.69     37.00 o 
 -10  17   8        0.60      -17.11     17.11 o 
  -9  17   8      309.15      250.19     45.54 o 
  -8  17   8      278.37      214.15     44.33 o 
  -7  17   8      281.92      271.40     17.99 o 
  -6  17   8       34.70       28.19     20.36 o 
  -5  17   8       70.63       45.90     46.75 o 
  -4  17   8      983.29      949.64     29.59 o 
  -3  17   8      186.44      124.21     15.62 o 
  -2  17   8      158.61      179.45     15.24 o 
  -1  17   8       17.14       16.68     10.98 o 
   0  17   8      270.35      301.10     22.48 o 
   1  17   8      249.61      251.08     19.23 o 
   2  17   8       15.53       32.31     15.24 o 
   3  17   8      111.12      116.20     16.33 o 
   4  17   8       52.10       51.22     30.49 o 
   5  17   8      576.39      554.40     21.19 o 
   6  17   8       13.37        8.25     15.46 o 
   7  17   8       97.67      157.34     17.46 o 
   8  17   8       93.94      109.77     13.90 o 
   9  17   8       48.83       37.29     28.91 o 
  10  17   8        0.00       13.71     41.47 o 
  11  17   8        0.24       -5.70     42.27 o 
 -17  18   8      259.56      312.07     42.28 o 
 -16  18   8       29.00       72.57     34.86 o 
 -15  18   8        3.76      -24.02     55.68 o 
 -14  18   8        0.00       28.41     20.57 o 
 -13  18   8        2.69      -24.88     24.88 o 
 -12  18   8       11.52       40.80     30.49 o 
 -11  18   8      153.80      165.21     23.64 o 
 -10  18   8      530.66      607.67     31.98 o 
  -9  18   8      486.79      483.68     29.27 o 
  -8  18   8      619.21      583.04     30.91 o 
  -7  18   8        6.82        4.19     13.41 o 
  -6  18   8        1.83      -14.23     14.23 o 
  -5  18   8      560.20      586.88     31.45 o 
  -4  18   8        4.30      -16.54     16.54 o 
  -3  18   8      567.00      601.58     25.02 o 
  -2  18   8      365.02      278.51     28.07 o 
  -1  18   8        6.88       37.34     21.22 o 
   0  18   8       81.18       90.11     20.18 o 
   1  18   8       57.43       30.90     14.65 o 
   2  18   8       37.95        8.63     14.23 o 
   3  18   8       29.73       -2.30     29.67 o 
   4  18   8        7.46       -9.71     27.64 o 
   5  18   8      528.48      535.25     24.78 o 
   6  18   8      582.55      580.27     24.62 o 
   7  18   8       81.07       82.81     15.82 o 
   8  18   8       61.21       76.67     17.48 o 
   9  18   8       83.68       71.62     21.28 o 
  10  18   8        7.04       23.13     21.54 o 
 -16  19   8       43.10       87.91     31.61 o 
 -15  19   8        0.02       45.09     75.62 o 
 -14  19   8       22.66       40.59     28.83 o 
 -13  19   8       20.09       10.18     22.10 o 
 -12  19   8       35.29       -9.31     48.40 o 
 -11  19   8       17.50      -12.46     26.44 o 
 -10  19   8      106.65       68.42     30.49 o 
  -9  19   8       28.41        6.18     20.81 o 
  -8  19   8      688.35      851.07     39.06 o 
  -7  19   8       79.28       89.80     22.08 o 
  -6  19   8      561.83      587.38     85.01 o 
  -5  19   8        9.43       20.22     21.14 o 
  -4  19   8       44.82       68.13     16.61 o 
  -3  19   8       12.85      -10.18     14.96 o 
  -2  19   8       80.39       50.01     20.86 o 
  -1  19   8      226.22      227.94     66.69 o 
   0  19   8       45.19       21.22     24.79 o 
   1  19   8       50.86       29.09     28.46 o 
   2  19   8      105.93      154.53     33.34 o 
   3  19   8        0.27        3.65     16.37 o 
   4  19   8       31.56       40.30     16.01 o 
   5  19   8       30.02       25.36     34.97 o 
   6  19   8      115.49      119.48     21.05 o 
   7  19   8       12.62      -16.53     16.53 o 
   8  19   8       56.78       26.82     24.06 o 
   9  19   8       60.83       98.25     28.71 o 
 -14  20   8       28.68       93.22     42.23 o 
 -13  20   8        2.22       -4.74     28.11 o 
 -12  20   8      427.97      570.47     68.73 o 
 -11  20   8        9.47        8.14     21.65 o 
 -10  20   8      640.02      723.32     41.48 o 
  -9  20   8       65.49       71.77     24.18 o 
  -8  20   8     1633.30     1866.32    127.39 o 
  -7  20   8      471.43      475.59     92.73 o 
  -6  20   8       29.23       11.30     24.38 o 
  -5  20   8        0.11        3.44     35.37 o 
  -4  20   8      162.08      162.04     33.75 o 
  -3  20   8      254.22      240.23     28.47 o 
  -2  20   8       29.05        3.57     36.59 o 
  -1  20   8      328.80      340.41     31.26 o 
   0  20   8       78.01       53.91     71.55 o 
   1  20   8       87.20       89.54     20.02 o 
   2  20   8      156.51      167.66     22.41 o 
   3  20   8        9.89        2.00     24.18 o 
   4  20   8      394.63      405.44     24.24 o 
   5  20   8     1095.37     1158.07     37.09 o 
   6  20   8       48.60       60.49     60.56 o 
   7  20   8      509.63      524.81     58.55 o 
 -12  21   8       72.59      -13.81     59.34 o 
 -11  21   8      247.55      232.53     76.03 o 
 -10  21   8        3.60      -11.48     33.99 o 
  -9  21   8      332.04      329.88     32.93 o 
  -8  21   8       30.32       20.54     20.94 o 
  -7  21   8       58.62       35.93     18.67 o 
  -6  21   8       40.73       20.22     25.95 o 
  -5  21   8       38.45       53.99     23.58 o 
  -4  21   8      191.13      222.23     24.14 o 
  -3  21   8      205.91      195.08     30.50 o 
  -2  21   8      391.13      367.07     29.42 o 
  -1  21   8       70.37       98.01     26.39 o 
   0  21   8      157.51      122.13     36.60 o 
   1  21   8        1.41        4.52     21.65 o 
   2  21   8      122.26       99.38     20.26 o 
   3  21   8       40.93       48.31     53.66 o 
   4  21   8        0.04       -6.32     33.34 o 
   5  21   8       10.84       14.83     23.54 o 
  -9  22   8        9.10       17.06     29.27 o 
  -8  22   8      167.61      215.01     41.88 o 
  -7  22   8       27.88       48.23     38.62 o 
  -6  22   8        1.55       -2.79     24.55 o 
  -5  22   8       31.83       22.44     31.78 o 
  -4  22   8       75.11       99.19     25.87 o 
  -3  22   8        7.92        3.50     21.68 o 
  -2  22   8       33.31       36.92     26.39 o 
  -1  22   8      254.24      315.11     29.81 o 
   0  22   8        3.25      -30.86     73.59 o 
   1  22   8       72.32       70.61     21.18 o 
   2  22   8        0.05      -27.65     27.65 o 
 -26   1   9       79.30       43.08     33.32 o 
 -25   1   9       23.32       39.02     40.67 o 
 -24   1   9       32.36       38.67     16.95 o 
 -23   1   9      123.62      101.43     16.56 o 
 -22   1   9      483.18      472.76     21.87 o 
 -21   1   9        0.00      -10.84     12.61 o 
 -20   1   9      130.35      130.53     41.48 o 
 -19   1   9      331.15      286.48     28.05 o 
 -18   1   9      110.57       91.39      9.95 o 
 -17   1   9        7.88        1.99     10.16 o 
 -16   1   9      440.27      427.06     11.12 o 
 -15   1   9       62.23       57.62     13.43 o 
 -14   1   9      157.15      157.87      7.31 o 
 -13   1   9        5.99        6.58      6.91 o 
 -12   1   9      378.32      329.13      8.07 o 
 -11   1   9       13.71       16.31      5.26 o 
 -10   1   9      461.01      544.61     10.53 o 
  -9   1   9      268.48      309.83      7.62 o 
  -8   1   9      978.10      926.52     14.67 o 
  -7   1   9        9.70        8.13      5.17 o 
  -6   1   9      315.89      358.84      8.58 o 
  -5   1   9     2319.07     2285.66     28.55 o 
  -4   1   9      449.57      445.03      7.75 o 
  -3   1   9       20.57       14.45      3.71 o 
  -2   1   9      369.48      405.13      8.07 o 
  -1   1   9      818.11      903.97     14.65 o 
   0   1   9        1.74       -4.06      7.31 o 
   1   1   9     5921.65     5903.22     67.18 o 
   2   1   9      495.65      475.49      8.13 o 
   3   1   9       49.81       43.69      4.03 o 
   4   1   9      907.45      983.68     14.38 o 
   5   1   9      123.96      115.02      4.88 o 
   6   1   9       20.26       32.37      2.87 o 
   7   1   9      973.31     1014.92     12.28 o 
   8   1   9      199.06      199.81     10.56 o 
   9   1   9       13.18        0.01      5.08 o 
  10   1   9        4.62        6.58     19.11 o 
  11   1   9      223.46      220.07      9.38 o 
  12   1   9     3382.88     3414.12    101.51 o 
  13   1   9       51.00       36.97      9.32 o 
  14   1   9       27.57       18.28      7.92 o 
  15   1   9      850.06      834.90     47.13 o 
  16   1   9       52.72      -40.65     40.65 o 
  17   1   9      204.93      212.05     36.52 o 
  18   1   9       19.19        5.17     32.93 o 
 -26   2   9        0.42      -30.91     44.72 o 
 -25   2   9       64.97       38.22     31.72 o 
 -24   2   9       12.96      -35.77     35.77 o 
 -23   2   9      125.49      111.58     20.85 o 
 -22   2   9      148.32      100.70     18.65 o 
 -21   2   9       71.15       60.80     15.02 o 
 -20   2   9        0.92       -1.16     10.88 o 
 -19   2   9      213.92      195.07     18.31 o 
 -18   2   9     1445.64     1388.46     66.77 o 
 -17   2   9       54.00       44.62      8.63 o 
 -16   2   9       18.74       36.59      8.90 o 
 -15   2   9     1302.37     1287.10     38.27 o 
 -14   2   9     2530.89     2499.20     30.54 o 
 -13   2   9      233.29      245.32      8.58 o 
 -12   2   9      407.71      391.62      9.38 o 
 -11   2   9      101.17       93.65      6.45 o 
 -10   2   9      194.44      135.95      7.33 o 
  -9   2   9     1034.83     1058.54     16.12 o 
  -8   2   9       87.48       96.55      6.10 o 
  -7   2   9      629.33      661.07     10.89 o 
  -6   2   9     1422.33     1600.68     21.60 o 
  -5   2   9     1292.18     1342.05     22.80 o 
  -4   2   9      233.06      272.31      6.03 o 
  -3   2   9      342.34      327.60      6.60 o 
  -2   2   9     6801.04     7064.32     81.52 o 
  -1   2   9     1690.82     1580.22     18.92 o 
   0   2   9       93.16       61.70      4.29 o 
   1   2   9     6706.82     6728.95     77.69 o 
   2   2   9      459.39      513.00      9.20 o 
   3   2   9       36.80       37.70      6.50 o 
   4   2   9     3055.36     3459.20     42.40 o 
   5   2   9       52.10       22.83      5.28 o 
   6   2   9     3964.29     3955.18     50.21 o 
   7   2   9      153.43      117.72      7.04 o 
   8   2   9      494.39      495.46     11.89 o 
   9   2   9     1931.36     1745.93     27.62 o 
  10   2   9       22.01       34.58      7.37 o 
  11   2   9      786.78      725.93     19.95 o 
  12   2   9       66.87       81.11     13.75 o 
  13   2   9      204.10      204.69     65.05 o 
  14   2   9       30.59       55.28     13.81 o 
  15   2   9      420.58      449.78     75.64 o 
  16   2   9      364.59      446.14     84.17 o 
  17   2   9        0.78      -41.47     41.47 o 
  18   2   9      121.35       83.75     41.47 o 
 -26   3   9       81.02       78.05     32.52 o 
 -25   3   9      129.28       55.29     47.18 o 
 -24   3   9      490.23      506.38     40.14 o 
 -23   3   9      421.62      378.03     22.65 o 
 -22   3   9       11.40      -25.10     36.57 o 
 -21   3   9        1.15      -15.27     15.27 o 
 -20   3   9      145.79      115.04     13.19 o 
 -19   3   9       23.49       30.23     12.27 o 
 -18   3   9       84.89       64.30     13.01 o 
 -17   3   9        5.67       -9.15      9.15 o 
 -16   3   9      296.10      367.49     20.32 o 
 -15   3   9       76.74      106.79      9.76 o 
 -14   3   9       48.87       45.50     12.19 o 
 -13   3   9      746.57      705.85     15.45 o 
 -12   3   9      247.21      231.78     17.09 o 
 -11   3   9      156.46      111.18     12.61 o 
 -10   3   9       13.41       19.93      5.08 o 
  -9   3   9       94.17      104.05      9.36 o 
  -8   3   9     3643.66     3660.60     58.40 o 
  -7   3   9       13.47       40.23      5.66 o 
  -6   3   9      436.36      559.98     10.74 o 
  -5   3   9       76.57       71.53      9.78 o 
  -4   3   9       15.43       23.05      4.29 o 
  -3   3   9        3.56       -4.07      4.07 o 
  -2   3   9      548.79      549.95      8.58 o 
  -1   3   9      714.09      813.05     11.47 o 
   0   3   9      135.71      127.94      4.86 o 
   1   3   9        6.12       -3.12      3.12 o 
   2   3   9      824.93      822.56     13.21 o 
   3   3   9     1962.10     2066.86     33.82 o 
   4   3   9        0.04       10.01      5.70 o 
   5   3   9      392.50      384.61      6.83 o 
   6   3   9      279.25      283.29      9.36 o 
   7   3   9       63.37       54.49      7.04 o 
   8   3   9      825.68      784.83     26.04 o 
   9   3   9      949.79      857.90     17.15 o 
  10   3   9       85.04       84.92      7.21 o 
  11   3   9      326.40      311.76     14.02 o 
  12   3   9      142.55      140.83     11.78 o 
  13   3   9       22.81       -6.81     13.82 o 
  14   3   9       10.45       21.96     13.36 o 
  15   3   9      138.21      169.15     19.51 o 
  16   3   9        1.94      -13.01     13.01 o 
  17   3   9      525.22      453.06     56.11 o 
  18   3   9        0.00       -1.65     40.67 o 
 -26   4   9      150.47      169.15     39.03 o 
 -25   4   9        5.76       11.13     22.66 o 
 -24   4   9       32.97       59.76     23.99 o 
 -23   4   9        7.49       16.89     23.11 o 
 -22   4   9        0.54       10.57     16.23 o 
 -21   4   9      179.08      215.14     19.40 o 
 -20   4   9      195.17      148.67     32.54 o 
 -19   4   9      537.95      538.98     18.30 o 
 -18   4   9      317.45      277.55     13.91 o 
 -17   4   9        2.19       -9.73      9.73 o 
 -16   4   9      603.23      585.57     14.92 o 
 -15   4   9        1.06       10.26      8.20 o 
 -14   4   9     2997.18     2875.15     40.49 o 
 -13   4   9      539.61      528.47     21.95 o 
 -12   4   9      205.96      148.05      6.83 o 
 -11   4   9     1098.99     1229.68     18.97 o 
 -10   4   9     5335.60     5695.83     67.65 o 
  -9   4   9     2561.37     2797.57     38.67 o 
  -8   4   9      331.66      248.39     20.34 o 
  -7   4   9      684.39      774.57     16.69 o 
  -6   4   9       46.02       28.66      6.50 o 
  -5   4   9       27.74       21.74     10.16 o 
  -4   4   9       24.61       26.76      6.50 o 
  -3   4   9        8.89       -6.50      6.50 o 
  -2   4   9      206.63      197.07      5.68 o 
  -1   4   9     1715.93     1734.65     22.88 o 
   0   4   9     1327.04     1383.72     17.73 o 
   1   4   9      142.19      138.81      5.17 o 
   2   4   9      302.83      291.17     13.01 o 
   3   4   9      443.81      400.06      7.75 o 
   4   4   9     2160.49     2283.24     29.64 o 
   5   4   9       43.67       19.83      7.31 o 
   6   4   9      103.10      140.73      7.99 o 
   7   4   9      268.02      218.58     15.46 o 
   8   4   9        3.96       10.84      7.62 o 
   9   4   9       42.71       41.96      9.37 o 
  10   4   9      941.99      896.50     21.98 o 
  11   4   9      140.65      138.48     15.39 o 
  12   4   9        0.14        0.00     13.81 o 
  13   4   9      285.97      250.49     22.77 o 
  14   4   9       63.97       49.58     18.71 o 
  15   4   9       44.79       43.92     19.51 o 
  16   4   9      171.01      184.58     21.96 o 
  17   4   9      512.86      501.04     31.73 o 
  18   4   9        6.08       -4.06     42.28 o 
 -25   5   9        0.95       -5.23     61.81 o 
 -24   5   9      118.70       81.90     24.81 o 
 -23   5   9        1.59       32.49     21.51 o 
 -22   5   9      826.97      866.83     33.37 o 
 -21   5   9       57.89       31.92     22.36 o 
 -20   5   9        7.11      -15.82     15.82 o 
 -19   5   9      117.14      122.74     19.11 o 
 -18   5   9       29.12       22.97     12.19 o 
 -17   5   9       54.42       55.92     30.91 o 
 -16   5   9      127.25      115.48      9.73 o 
 -15   5   9      261.02      253.83     12.12 o 
 -14   5   9     5377.60     5454.73     77.60 o 
 -13   5   9     2783.90     2837.66     37.68 o 
 -12   5   9      985.44      957.52     38.66 o 
 -11   5   9       20.04       10.68      5.85 o 
 -10   5   9     1087.67     1138.40     19.13 o 
  -9   5   9      567.01      646.36     14.64 o 
  -8   5   9        0.63       -3.04      5.85 o 
  -7   5   9     1383.25     1352.63     20.88 o 
  -6   5   9     4229.25     4865.01     63.20 o 
  -5   5   9      292.32      309.46      9.15 o 
  -4   5   9     1837.83     2002.71     30.24 o 
  -3   5   9     2806.85     2906.94     37.75 o 
  -2   5   9      216.83      240.63      6.78 o 
  -1   5   9     1582.76     1561.43     21.54 o 
   0   5   9       35.68       28.75      4.07 o 
   1   5   9     1823.92     1951.05     35.85 o 
   2   5   9      526.26      468.29     26.85 o 
   3   5   9     1542.61     1561.88     22.84 o 
   4   5   9      350.44      374.77      7.17 o 
   5   5   9      359.06      333.52     11.78 o 
   6   5   9     2322.07     2408.14     41.42 o 
   7   5   9        7.02       30.37     10.58 o 
   8   5   9      835.64      737.06     18.69 o 
   9   5   9      884.75      710.36     24.01 o 
  10   5   9      162.46      141.81     11.46 o 
  11   5   9       31.48      -16.26     16.26 o 
  12   5   9        7.12       13.81     19.51 o 
  13   5   9     2183.89     2153.36     63.54 o 
  14   5   9      186.83      187.03     24.41 o 
  15   5   9        1.09       -2.45     17.06 o 
  16   5   9      137.43      125.23     24.41 o 
  17   5   9      190.54      267.53     28.47 o 
  18   5   9      114.05      165.90     26.02 o 
 -25   6   9       50.33      -10.25     33.69 o 
 -24   6   9        0.76       -5.18     23.39 o 
 -23   6   9       99.68      138.89     27.64 o 
 -22   6   9      175.86      136.55     20.91 o 
 -21   6   9       12.22      -18.92     30.89 o 
 -20   6   9      150.00      131.12     17.86 o 
 -19   6   9      559.12      520.62     43.12 o 
 -18   6   9     1127.77     1107.55     37.45 o 
 -17   6   9        4.88       -2.85     15.05 o 
 -16   6   9        0.08       -5.47      9.38 o 
 -15   6   9       13.40        6.92     12.20 o 
 -14   6   9     2233.76     2417.48     45.22 o 
 -13   6   9       11.98       12.64     15.46 o 
 -12   6   9      566.32      612.71     25.23 o 
 -11   6   9       33.44       33.87      8.93 o 
 -10   6   9     1865.08     1860.93     27.58 o 
  -9   6   9      260.80      259.84      9.76 o 
  -8   6   9     1059.82     1100.39     24.82 o 
  -7   6   9       51.28       41.81      7.73 o 
  -6   6   9     2193.66     2328.40     34.58 o 
  -5   6   9       72.71       48.80      7.47 o 
  -4   6   9      764.09      816.51     15.54 o 
  -3   6   9        9.27        0.40      4.92 o 
  -2   6   9     3142.11     3407.23     44.04 o 
  -1   6   9      124.83      123.74      4.81 o 
   0   6   9     1897.49     2249.30     29.15 o 
   1   6   9      108.14      123.08      5.08 o 
   2   6   9      654.00      705.62     21.57 o 
   3   6   9       73.77       58.36      7.73 o 
   4   6   9      167.26      168.18      5.28 o 
   5   6   9     1236.23     1258.08     23.86 o 
   6   6   9      279.42      229.40     11.77 o 
   7   6   9      165.70      122.71     11.46 o 
   8   6   9      362.22      396.07     21.57 o 
   9   6   9      160.00      192.18     14.65 o 
  10   6   9       74.39       44.36     11.20 o 
  11   6   9      206.16      202.49     22.77 o 
  12   6   9      196.53      269.99     27.66 o 
  13   6   9       70.77       46.33     21.96 o 
  14   6   9       24.40       21.96     22.76 o 
  15   6   9      362.82      382.25     32.53 o 
  16   6   9       29.87       34.97     25.21 o 
  17   6   9       17.75        0.80     26.02 o 
 -25   7   9      118.69       77.25     53.68 o 
 -24   7   9       22.07       59.09     35.52 o 
 -23   7   9       71.58       97.06     40.25 o 
 -22   7   9      109.49      118.66     32.12 o 
 -21   7   9        0.00        0.97     23.11 o 
 -20   7   9       34.89      -11.86     16.62 o 
 -19   7   9       64.04       63.53     22.36 o 
 -18   7   9      365.36      306.68     28.47 o 
 -17   7   9      137.97      139.24     25.21 o 
 -16   7   9      191.19      182.22     13.01 o 
 -15   7   9      173.45      135.23     16.66 o 
 -14   7   9     1248.79     1318.36     31.37 o 
 -13   7   9      303.18      296.75     28.47 o 
 -12   7   9      502.37      526.59     14.66 o 
 -11   7   9      282.31      287.07     21.97 o 
 -10   7   9      170.41      177.37     10.16 o 
  -9   7   9        1.75        0.72      7.04 o 
  -8   7   9      405.98      406.93     11.71 o 
  -7   7   9       48.54       33.31      7.47 o 
  -6   7   9      755.30      697.50     18.30 o 
  -5   7   9      102.72      108.21      9.76 o 
  -4   7   9     2228.29     2416.04     33.86 o 
  -3   7   9       56.85       43.23      5.02 o 
  -2   7   9      259.01      273.98      8.55 o 
  -1   7   9       27.47       45.42      4.67 o 
   0   7   9      290.81      281.50      7.38 o 
   1   7   9      594.83      645.32     10.94 o 
   2   7   9      685.61      660.15     11.70 o 
   3   7   9       25.03       12.36      4.07 o 
   4   7   9      287.50      321.20      7.93 o 
   5   7   9      290.56      271.04     12.04 o 
   6   7   9      758.00      722.06     21.15 o 
   7   7   9      313.18      257.97     15.16 o 
   8   7   9        7.71       -8.98      9.17 o 
   9   7   9        4.59      -14.81     14.81 o 
  10   7   9       84.56       45.19     19.51 o 
  11   7   9      494.10      418.89     25.22 o 
  12   7   9       39.62       38.22     23.57 o 
  13   7   9      888.56      801.41     35.79 o 
  14   7   9      202.85      204.94     25.22 o 
  15   7   9      150.92      139.89     26.02 o 
  16   7   9       31.41       64.24     28.46 o 
  17   7   9        4.36      -17.90     21.96 o 
 -24   8   9       41.38       32.52     36.16 o 
 -23   8   9      558.66      696.51     63.03 o 
 -22   8   9        1.67       11.77     32.94 o 
 -21   8   9      510.67      460.33     25.72 o 
 -20   8   9       75.06       89.63     19.84 o 
 -19   8   9        0.03        7.48     14.24 o 
 -18   8   9      972.69      838.39     56.13 o 
 -17   8   9      395.82      365.91     13.99 o 
 -16   8   9      111.94      105.73     10.58 o 
 -15   8   9       85.68       70.45     10.94 o 
 -14   8   9      562.00      580.86     16.84 o 
 -13   8   9      831.53      849.31     27.66 o 
 -12   8   9     5356.47     5524.17     77.44 o 
 -11   8   9       82.52       78.26      7.12 o
[truncated: 296,252 more chars]
